# Supplementary material for: 7-Benzyl-3-(4-fluoro­phen­yl)-2-(pyrrol­idin-1-yl)-5,6,7,8-tetra­hydro­pyrido[4′,3′:4,5]thieno[2,3-d]pyrimidin-4(3H)-one
Source: Acta Crystallogr Sect E Struct Rep Online. 2011 Aug 2;67(Pt 9):o2228. doi: 10.1107/S1600536811030625 (PMC3200784; doi:10.1107/S1600536811030625)
Supplement: Supplementary file 1 [file e-67-o2228-sup1.cif]

##############################################################################
#                                                                            #
# This CIF contains the data in a paper accepted for publication in          #
# Acta Crystallographica Section E. It conforms to the requirements of       #
# Notes for Authors for Acta Crystallographica Section E, and has been       #
# peer reviewed under the auspices of the IUCr Commission on Journals.       #
#                                                                            #
# Full details of the Crystallographic Information File format               #
# are given in the paper "The Crystallographic Information File (CIF):       #
# a New Standard Archive File for Crystallography" by S. R. Hall, F. H.      #
# Allen and I. D. Brown [Acta Cryst. (1991), A47, 655-685].                  #
#                                                                            #
# The current version of the core CIF dictionary is obtainable from          #
# ftp://ftp.iucr.org/pub/cif_core.dic.                                       #
#                                                                            #
# Software is freely available for graphical display of the structure(s)     #
# in this CIF. For information consult the CIF software page                 #
# http://www.iucr.org/resources/cif/software.                                #
#                                                                            #
# This file may be used for bona fide research purposes within the           #
# scientific community so long as proper attribution is given to the journal # 
# article from which it was obtained.                                        #
#                                                                            #
##############################################################################
data_I
_audit_creation_method     SHELXL-97
_chemical_name_systematic
;
7-Benzyl-3-(4-fluorophenyl)-2-(pyrrolidin-1-yl)-5,6,7,8-
tetrahydropyrido[4',3':4,5]thieno[2,3-<i>d</i>]pyrimidin-4(3<i>H</i>)-one
;
_chemical_name_common     ?
_chemical_formula_moiety     'C26 H25 F N4 O S'
_chemical_formula_sum     'C26 H25 F N4 O S'
_chemical_formula_iupac     'C26 H25 F N4 O S'
_chemical_formula_weight     460.56
_chemical_melting_point     485
_symmetry_cell_setting     triclinic
_symmetry_space_group_name_H-M     'P -1'
_symmetry_space_group_name_Hall     '-P 1'
loop_
    _symmetry_equiv_pos_as_xyz
    'x, y, z'
    '-x, -y, -z'
_cell_length_a     8.132(10)
_cell_length_b     9.736(11)
_cell_length_c     15.540(18)
_cell_angle_alpha     99.742(16)
_cell_angle_beta     99.636(11)
_cell_angle_gamma     105.551(14)
_cell_volume     1139(2)
_cell_formula_units_Z     2
_cell_measurement_reflns_used     2106
_cell_measurement_theta_min     2.71
_cell_measurement_theta_max     27.52
_cell_measurement_temperature     296(2)
_exptl_crystal_description     block
_exptl_crystal_colour     colourless
_exptl_crystal_size_max     0.23
_exptl_crystal_size_mid     0.20
_exptl_crystal_size_min     0.15
_exptl_crystal_density_diffrn     1.343
_exptl_crystal_density_meas     ?
_exptl_crystal_density_method     'not measured'
_exptl_crystal_F_000     484
_exptl_absorpt_coefficient_mu     0.177
_exptl_absorpt_correction_type     multi-scan
_exptl_absorpt_process_details     '(SADABS; Sheldrick, 1996)'
_exptl_absorpt_correction_T_min     0.960
_exptl_absorpt_correction_T_max     0.974
_exptl_special_details     ?
_diffrn_ambient_temperature     296(2)
_diffrn_radiation_type     MoK\a
_diffrn_radiation_wavelength     0.71073
_diffrn_radiation_source     'fine-focus sealed tube'
_diffrn_radiation_monochromator     graphite
_diffrn_measurement_device_type     'Bruker SMART CCD'
_diffrn_measurement_method     'CCD Profile fitting scans'
_diffrn_detector_area_resol_mean     ?
_diffrn_reflns_number     12210
_diffrn_reflns_av_R_equivalents     0.1540
_diffrn_reflns_av_sigmaI/netI     0.1223
_diffrn_reflns_theta_min     2.71
_diffrn_reflns_theta_max     27.52
_diffrn_reflns_theta_full     27.52
_diffrn_measured_fraction_theta_max     0.994
_diffrn_measured_fraction_theta_full     0.994
_diffrn_reflns_limit_h_min     -10
_diffrn_reflns_limit_h_max     10
_diffrn_reflns_limit_k_min     -12
_diffrn_reflns_limit_k_max     12
_diffrn_reflns_limit_l_min     -20
_diffrn_reflns_limit_l_max     20
_diffrn_standards_number     ?
_diffrn_standards_interval_count     ?
_diffrn_standards_interval_time     ?
_diffrn_standards_decay_%     ?
_refine_special_details
;
Refinement of <i>F</i>^2^ against ALL reflections. The weighted <i>R</i>-factor
<i>wR</i> and goodness of fit <i>S</i> are based on <i>F</i>^2^, conventional
<i>R</i>-factors <i>R</i> are based on <i>F</i>, with <i>F</i> set to zero for
negative <i>F</i>^2^. The threshold expression of <i>F</i>^2^ >
\s(<i>F</i>^2^) is used only for calculating <i>R</i>-factors(gt) <i>etc</i>.
and is not relevant to the choice of reflections for refinement.
<i>R</i>-factors based on <i>F</i>^2^ are statistically about twice as large
as those based on <i>F</i>, and <i>R</i>- factors based on ALL data will be
even larger.
;
_reflns_number_total     5233
_reflns_number_gt     4018
_reflns_threshold_expression     I>2sigma(I)
_refine_ls_structure_factor_coef     Fsqd
_refine_ls_matrix_type     full
_refine_ls_R_factor_all     0.0817
_refine_ls_R_factor_gt     0.0644
_refine_ls_wR_factor_gt     0.1638
_refine_ls_wR_factor_ref     0.1803
_refine_ls_goodness_of_fit_ref     1.047
_refine_ls_restrained_S_all     1.047
_refine_ls_number_reflns     5233
_refine_ls_number_parameters     298
_refine_ls_number_restraints     0
_refine_ls_hydrogen_treatment     constr
_refine_ls_weighting_scheme     calc
_refine_ls_weighting_details
                      'w=1/[\s^2^(Fo^2^)+(0.0691P)^2^] where P=(Fo^2^+2Fc^2^)/3'
_atom_sites_solution_hydrogens     geom
_atom_sites_solution_primary     direct
_atom_sites_solution_secondary     difmap
_refine_ls_shift/su_max     0.000
_refine_ls_shift/su_mean     0.000
_refine_diff_density_max     0.478
_refine_diff_density_min     -0.379
_refine_ls_extinction_method     none
_refine_ls_extinction_coef     ?
loop_
    _atom_type_symbol
    _atom_type_description
    _atom_type_scat_dispersion_real
    _atom_type_scat_dispersion_imag
    _atom_type_scat_source
    'C' 'C' 0.0033 0.0016
                         'International Tables Vol C Tables 4.2.6.8 and 6.1.1.4'
    'H' 'H' 0.0000 0.0000
                         'International Tables Vol C Tables 4.2.6.8 and 6.1.1.4'
    'N' 'N' 0.0061 0.0033
                         'International Tables Vol C Tables 4.2.6.8 and 6.1.1.4'
    'O' 'O' 0.0106 0.0060
                         'International Tables Vol C Tables 4.2.6.8 and 6.1.1.4'
    'F' 'F' 0.0171 0.0103
                         'International Tables Vol C Tables 4.2.6.8 and 6.1.1.4'
    'S' 'S' 0.1246 0.1234
                         'International Tables Vol C Tables 4.2.6.8 and 6.1.1.4'
_computing_data_collection     'SMART (Bruker, 1997)'
_computing_cell_refinement     'SAINT (Bruker, 1997)'
_computing_data_reduction     'SAINT (Bruker, 1997)'
_computing_structure_solution     'SHELXTL (Sheldrick, 2008)'
_computing_structure_refinement     'SHELXTL (Sheldrick, 2008)'
_computing_molecular_graphics     'SHELXTL (Sheldrick, 2008)'
_computing_publication_material     'SHELXTL (Sheldrick, 2008)'
loop_
    _atom_site_type_symbol
    _atom_site_label
    _atom_site_fract_x
    _atom_site_fract_y
    _atom_site_fract_z
    _atom_site_U_iso_or_equiv
    _atom_site_adp_type
    _atom_site_calc_flag
    _atom_site_refinement_flags
    _atom_site_occupancy
    _atom_site_symmetry_multiplicity
    _atom_site_disorder_assembly
    _atom_site_disorder_group
    S S1 0.44564(6) 0.17251(6) 0.31146(3) 0.04008(18) Uani d . 1 1 . .
    N N2 0.3853(2) 0.28656(17) 0.47059(11) 0.0354(4) Uani d . 1 1 . .
    O O1 0.7783(2) 0.16116(16) 0.60615(10) 0.0477(4) Uani d . 1 1 . .
    N N3 0.57983(19) 0.29116(16) 0.60532(10) 0.0318(3) Uani d . 1 1 . .
    N N4 0.3472(2) 0.39607(17) 0.60525(11) 0.0349(4) Uani d . 1 1 . .
    C C13 0.6094(2) 0.16139(18) 0.46627(13) 0.0322(4) Uani d . 1 1 . .
    C C15 0.4366(2) 0.32359(19) 0.55846(13) 0.0315(4) Uani d . 1 1 . .
    C C17 0.6746(2) 0.3752(2) 0.69460(12) 0.0335(4) Uani d . 1 1 . .
    C C14 0.6647(2) 0.19681(19) 0.56157(13) 0.0328(4) Uani d . 1 1 . .
    C C16 0.4790(2) 0.21316(19) 0.42757(13) 0.0332(4) Uani d . 1 1 . .
    N N1 0.7929(2) -0.04640(17) 0.25491(12) 0.0401(4) Uani d . 1 1 . .
    C C10 0.6883(2) 0.09292(18) 0.40137(13) 0.0329(4) Uani d . 1 1 . .
    C C23 0.3336(3) 0.4011(2) 0.69915(14) 0.0403(4) Uani d . 1 1 . .
    H H23A 0.4258 0.4826 0.7396 0.048 Uiso calc R 1 1 . .
    H H23B 0.3403 0.3110 0.7161 0.048 Uiso calc R 1 1 . .
    C C11 0.6146(3) 0.0929(2) 0.31656(13) 0.0351(4) Uani d . 1 1 . .
    C C22 0.7449(3) 0.5255(2) 0.70756(14) 0.0393(4) Uani d . 1 1 . .
    H H22 0.7291 0.5706 0.6600 0.047 Uiso calc R 1 1 . .
    C C26 0.2043(2) 0.4368(2) 0.55417(15) 0.0402(5) Uani d . 1 1 . .
    H H26A 0.1182 0.3514 0.5136 0.048 Uiso calc R 1 1 . .
    H H26B 0.2495 0.5072 0.5200 0.048 Uiso calc R 1 1 . .
    C C9 0.8400(3) 0.0331(2) 0.41996(14) 0.0381(4) Uani d . 1 1 . .
    H H9A 0.7991 -0.0636 0.4318 0.046 Uiso calc R 1 1 . .
    H H9B 0.9257 0.0961 0.4726 0.046 Uiso calc R 1 1 . .
    C C12 0.6811(3) 0.0451(2) 0.23597(14) 0.0399(5) Uani d . 1 1 . .
    H H12A 0.5828 -0.0095 0.1865 0.048 Uiso calc R 1 1 . .
    H H12B 0.7473 0.1305 0.2184 0.048 Uiso calc R 1 1 . .
    C C18 0.7011(3) 0.3054(2) 0.76407(14) 0.0452(5) Uani d . 1 1 . .
    H H18 0.6543 0.2044 0.7545 0.054 Uiso calc R 1 1 . .
    C C8 0.9246(3) 0.0243(2) 0.33961(15) 0.0435(5) Uani d . 1 1 . .
    H H8A 0.9891 0.1222 0.3367 0.052 Uiso calc R 1 1 . .
    H H8B 1.0071 -0.0308 0.3473 0.052 Uiso calc R 1 1 . .
    F F1 0.9572(3) 0.6188(2) 0.94182(12) 0.1047(7) Uani d . 1 1 . .
    C C4 0.7603(3) -0.1314(3) 0.09123(16) 0.0513(6) Uani d . 1 1 . .
    C C21 0.8389(3) 0.6084(3) 0.79164(17) 0.0530(6) Uani d . 1 1 . .
    H H21 0.8838 0.7097 0.8019 0.064 Uiso calc R 1 1 . .
    C C19 0.7981(3) 0.3875(3) 0.84799(16) 0.0596(6) Uani d . 1 1 . .
    H H19 0.8183 0.3429 0.8954 0.072 Uiso calc R 1 1 . .
    C C24 0.1546(3) 0.4208(3) 0.70031(16) 0.0516(6) Uani d . 1 1 . .
    H H24A 0.1543 0.4772 0.7580 0.062 Uiso calc R 1 1 . .
    H H24B 0.0648 0.3269 0.6874 0.062 Uiso calc R 1 1 . .
    C C25 0.1256(3) 0.5036(2) 0.62624(17) 0.0504(5) Uani d . 1 1 . .
    H H25A 0.0018 0.4885 0.6040 0.061 Uiso calc R 1 1 . .
    H H25B 0.1850 0.6077 0.6478 0.061 Uiso calc R 1 1 . .
    C C7 0.8822(3) -0.0742(3) 0.18182(17) 0.0520(6) Uani d . 1 1 . .
    H H7A 0.9434 -0.1444 0.1933 0.062 Uiso calc R 1 1 . .
    H H7B 0.9690 0.0161 0.1816 0.062 Uiso calc R 1 1 . .
    C C20 0.8637(3) 0.5372(3) 0.85920(16) 0.0621(7) Uani d . 1 1 . .
    C C3 0.6252(4) -0.2613(3) 0.0722(2) 0.0719(8) Uani d . 1 1 . .
    H H3 0.6104 -0.3154 0.1158 0.086 Uiso calc R 1 1 . .
    C C5 0.7773(4) -0.0546(3) 0.0246(2) 0.0709(8) Uani d . 1 1 . .
    H H5 0.8661 0.0339 0.0366 0.085 Uiso calc R 1 1 . .
    C C6 0.6658(5) -0.1054(4) -0.0599(2) 0.0875(10) Uani d . 1 1 . .
    H H6 0.6812 -0.0521 -0.1039 0.105 Uiso calc R 1 1 . .
    C C2 0.5115(5) -0.3116(4) -0.0117(2) 0.0837(9) Uani d . 1 1 . .
    H H2 0.4197 -0.3982 -0.0237 0.100 Uiso calc R 1 1 . .
    C C1 0.5346(6) -0.2330(4) -0.0777(2) 0.0861(10) Uani d . 1 1 . .
    H H1 0.4599 -0.2680 -0.1342 0.103 Uiso calc R 1 1 . .
loop_
    _atom_site_aniso_label
    _atom_site_aniso_U_11
    _atom_site_aniso_U_22
    _atom_site_aniso_U_33
    _atom_site_aniso_U_12
    _atom_site_aniso_U_13
    _atom_site_aniso_U_23
    S1 0.0408(3) 0.0565(3) 0.0278(3) 0.0268(2) 0.0029(2) 0.0076(2)
    N2 0.0305(8) 0.0460(9) 0.0319(8) 0.0176(7) 0.0042(6) 0.0075(7)
    O1 0.0476(9) 0.0631(9) 0.0363(8) 0.0338(7) -0.0036(6) 0.0069(7)
    N3 0.0275(7) 0.0394(8) 0.0274(8) 0.0124(6) 0.0015(6) 0.0056(7)
    N4 0.0297(8) 0.0465(8) 0.0312(8) 0.0171(7) 0.0059(6) 0.0080(7)
    C13 0.0308(9) 0.0346(9) 0.0324(10) 0.0131(7) 0.0039(7) 0.0082(8)
    C15 0.0261(8) 0.0378(9) 0.0307(9) 0.0104(7) 0.0040(7) 0.0092(8)
    C17 0.0274(8) 0.0467(10) 0.0265(9) 0.0141(8) 0.0035(7) 0.0062(8)
    C14 0.0301(9) 0.0346(9) 0.0326(10) 0.0120(7) 0.0015(7) 0.0065(8)
    C16 0.0301(9) 0.0403(9) 0.0284(9) 0.0140(7) 0.0015(7) 0.0058(8)
    N1 0.0432(9) 0.0462(9) 0.0363(9) 0.0233(8) 0.0103(7) 0.0063(8)
    C10 0.0313(9) 0.0341(8) 0.0330(10) 0.0128(7) 0.0027(7) 0.0065(8)
    C23 0.0353(10) 0.0537(11) 0.0334(10) 0.0143(9) 0.0110(8) 0.0093(9)
    C11 0.0377(10) 0.0399(9) 0.0307(10) 0.0183(8) 0.0056(8) 0.0076(8)
    C22 0.0326(9) 0.0475(10) 0.0375(11) 0.0147(8) 0.0062(8) 0.0064(9)
    C26 0.0283(9) 0.0514(11) 0.0429(12) 0.0166(8) 0.0051(8) 0.0119(9)
    C9 0.0352(10) 0.0406(9) 0.0371(10) 0.0169(8) 0.0003(8) 0.0041(8)
    C12 0.0457(11) 0.0466(10) 0.0332(10) 0.0233(9) 0.0094(9) 0.0090(9)
    C18 0.0461(12) 0.0581(12) 0.0318(11) 0.0178(10) 0.0051(9) 0.0117(10)
    C8 0.0380(11) 0.0500(11) 0.0460(12) 0.0208(9) 0.0074(9) 0.0097(10)
    F1 0.1166(17) 0.1151(14) 0.0450(10) 0.0321(12) -0.0342(10) -0.0244(10)
    C4 0.0655(15) 0.0610(13) 0.0401(12) 0.0356(12) 0.0211(11) 0.0099(11)
    C21 0.0433(12) 0.0515(12) 0.0502(14) 0.0117(10) -0.0017(10) -0.0087(11)
    C19 0.0610(15) 0.0860(18) 0.0301(11) 0.0277(13) -0.0020(10) 0.0119(12)
    C24 0.0349(11) 0.0754(15) 0.0473(13) 0.0192(10) 0.0149(9) 0.0119(12)
    C25 0.0361(11) 0.0599(13) 0.0606(15) 0.0225(10) 0.0135(10) 0.0123(12)
    C7 0.0541(13) 0.0638(13) 0.0486(14) 0.0317(11) 0.0187(11) 0.0111(11)
    C20 0.0575(15) 0.0801(17) 0.0335(12) 0.0234(13) -0.0117(10) -0.0104(12)
    C3 0.102(2) 0.0659(16) 0.0445(15) 0.0245(16) 0.0109(14) 0.0097(13)
    C5 0.0764(19) 0.0890(19) 0.0595(18) 0.0321(16) 0.0261(15) 0.0278(16)
    C6 0.111(3) 0.109(3) 0.056(2) 0.043(2) 0.0215(19) 0.037(2)
    C2 0.108(3) 0.0735(18) 0.0561(19) 0.0235(17) 0.0034(16) -0.0004(16)
    C1 0.121(3) 0.100(2) 0.0404(15) 0.053(2) 0.0078(17) 0.0041(16)
_geom_special_details
;
All e.s.d.'s (except the e.s.d. in the dihedral angle between two l.s. planes)
are estimated using the full covariance matrix. The cell e.s.d.'s are taken
into account individually in the estimation of e.s.d.'s in distances, angles
and torsion angles; correlations between e.s.d.'s in cell parameters are only
used when they are defined by crystal symmetry. An approximate (isotropic)
treatment of cell e.s.d.'s is used for estimating e.s.d.'s involving l.s.
planes.
;
loop_
    _geom_bond_atom_site_label_1
    _geom_bond_atom_site_label_2
    _geom_bond_site_symmetry_2
    _geom_bond_distance
    _geom_bond_publ_flag
    S1 C16 . 1.739(3) ?
    S1 C11 . 1.747(2) ?
    N2 C15 . 1.316(3) ?
    N2 C16 . 1.357(3) ?
    O1 C14 . 1.222(2) ?
    N3 C15 . 1.406(2) ?
    N3 C14 . 1.438(3) ?
    N3 C17 . 1.452(3) ?
    N4 C15 . 1.354(3) ?
    N4 C23 . 1.475(3) ?
    N4 C26 . 1.478(3) ?
    C13 C16 . 1.384(3) ?
    C13 C14 . 1.427(3) ?
    C13 C10 . 1.446(3) ?
    C17 C22 . 1.387(3) ?
    C17 C18 . 1.386(3) ?
    N1 C12 . 1.463(3) ?
    N1 C7 . 1.473(3) ?
    N1 C8 . 1.476(3) ?
    C10 C11 . 1.353(3) ?
    C10 C9 . 1.506(3) ?
    C23 C24 . 1.521(3) ?
    C23 H23A . 0.9700 ?
    C23 H23B . 0.9700 ?
    C11 C12 . 1.497(3) ?
    C22 C21 . 1.386(3) ?
    C22 H22 . 0.9300 ?
    C26 C25 . 1.518(3) ?
    C26 H26A . 0.9700 ?
    C26 H26B . 0.9700 ?
    C9 C8 . 1.524(3) ?
    C9 H9A . 0.9700 ?
    C9 H9B . 0.9700 ?
    C12 H12A . 0.9700 ?
    C12 H12B . 0.9700 ?
    C18 C19 . 1.388(3) ?
    C18 H18 . 0.9300 ?
    C8 H8A . 0.9700 ?
    C8 H8B . 0.9700 ?
    F1 C20 . 1.364(3) ?
    C4 C5 . 1.380(4) ?
    C4 C3 . 1.383(4) ?
    C4 C7 . 1.499(4) ?
    C21 C20 . 1.369(4) ?
    C21 H21 . 0.9300 ?
    C19 C20 . 1.380(4) ?
    C19 H19 . 0.9300 ?
    C24 C25 . 1.535(3) ?
    C24 H24A . 0.9700 ?
    C24 H24B . 0.9700 ?
    C25 H25A . 0.9700 ?
    C25 H25B . 0.9700 ?
    C7 H7A . 0.9700 ?
    C7 H7B . 0.9700 ?
    C3 C2 . 1.391(4) ?
    C3 H3 . 0.9300 ?
    C5 C6 . 1.390(5) ?
    C5 H5 . 0.9300 ?
    C6 C1 . 1.354(5) ?
    C6 H6 . 0.9300 ?
    C2 C1 . 1.387(5) ?
    C2 H2 . 0.9300 ?
    C1 H1 . 0.9300 ?
loop_
    _geom_angle_atom_site_label_1
    _geom_angle_atom_site_label_2
    _geom_angle_atom_site_label_3
    _geom_angle_site_symmetry_1
    _geom_angle_site_symmetry_3
    _geom_angle
    _geom_angle_publ_flag
    C16 S1 C11 . . 91.27(9) ?
    C15 N2 C16 . . 115.47(16) ?
    C15 N3 C14 . . 121.92(17) ?
    C15 N3 C17 . . 121.57(16) ?
    C14 N3 C17 . . 115.13(15) ?
    C15 N4 C23 . . 127.56(16) ?
    C15 N4 C26 . . 117.88(18) ?
    C23 N4 C26 . . 111.67(16) ?
    C16 C13 C14 . . 118.39(17) ?
    C16 C13 C10 . . 112.99(18) ?
    C14 C13 C10 . . 128.06(17) ?
    N2 C15 N4 . . 118.25(17) ?
    N2 C15 N3 . . 122.75(17) ?
    N4 C15 N3 . . 118.99(18) ?
    C22 C17 C18 . . 120.97(19) ?
    C22 C17 N3 . . 118.44(17) ?
    C18 C17 N3 . . 120.52(18) ?
    O1 C14 C13 . . 126.76(18) ?
    O1 C14 N3 . . 119.67(19) ?
    C13 C14 N3 . . 113.47(15) ?
    N2 C16 C13 . . 127.03(19) ?
    N2 C16 S1 . . 121.94(14) ?
    C13 C16 S1 . . 111.04(14) ?
    C12 N1 C7 . . 111.41(18) ?
    C12 N1 C8 . . 110.24(16) ?
    C7 N1 C8 . . 109.4(2) ?
    C11 C10 C13 . . 111.91(18) ?
    C11 C10 C9 . . 120.74(18) ?
    C13 C10 C9 . . 127.28(18) ?
    N4 C23 C24 . . 103.68(16) ?
    N4 C23 H23A . . 111.0 ?
    C24 C23 H23A . . 111.0 ?
    N4 C23 H23B . . 111.0 ?
    C24 C23 H23B . . 111.0 ?
    H23A C23 H23B . . 109.0 ?
    C10 C11 C12 . . 124.32(19) ?
    C10 C11 S1 . . 112.73(15) ?
    C12 C11 S1 . . 122.64(15) ?
    C21 C22 C17 . . 119.8(2) ?
    C21 C22 H22 . . 120.1 ?
    C17 C22 H22 . . 120.1 ?
    N4 C26 C25 . . 103.64(19) ?
    N4 C26 H26A . . 111.0 ?
    C25 C26 H26A . . 111.0 ?
    N4 C26 H26B . . 111.0 ?
    C25 C26 H26B . . 111.0 ?
    H26A C26 H26B . . 109.0 ?
    C10 C9 C8 . . 109.86(18) ?
    C10 C9 H9A . . 109.7 ?
    C8 C9 H9A . . 109.7 ?
    C10 C9 H9B . . 109.7 ?
    C8 C9 H9B . . 109.7 ?
    H9A C9 H9B . . 108.2 ?
    N1 C12 C11 . . 110.81(17) ?
    N1 C12 H12A . . 109.5 ?
    C11 C12 H12A . . 109.5 ?
    N1 C12 H12B . . 109.5 ?
    C11 C12 H12B . . 109.5 ?
    H12A C12 H12B . . 108.1 ?
    C19 C18 C17 . . 119.4(2) ?
    C19 C18 H18 . . 120.3 ?
    C17 C18 H18 . . 120.3 ?
    N1 C8 C9 . . 111.67(19) ?
    N1 C8 H8A . . 109.3 ?
    C9 C8 H8A . . 109.3 ?
    N1 C8 H8B . . 109.3 ?
    C9 C8 H8B . . 109.3 ?
    H8A C8 H8B . . 107.9 ?
    C5 C4 C3 . . 117.9(3) ?
    C5 C4 C7 . . 120.9(3) ?
    C3 C4 C7 . . 121.2(2) ?
    C20 C21 C22 . . 118.2(2) ?
    C20 C21 H21 . . 120.9 ?
    C22 C21 H21 . . 120.9 ?
    C20 C19 C18 . . 118.2(2) ?
    C20 C19 H19 . . 120.9 ?
    C18 C19 H19 . . 120.9 ?
    C23 C24 C25 . . 103.86(17) ?
    C23 C24 H24A . . 111.0 ?
    C25 C24 H24A . . 111.0 ?
    C23 C24 H24B . . 111.0 ?
    C25 C24 H24B . . 111.0 ?
    H24A C24 H24B . . 109.0 ?
    C26 C25 C24 . . 103.37(18) ?
    C26 C25 H25A . . 111.1 ?
    C24 C25 H25A . . 111.1 ?
    C26 C25 H25B . . 111.1 ?
    C24 C25 H25B . . 111.1 ?
    H25A C25 H25B . . 109.1 ?
    N1 C7 C4 . . 113.4(2) ?
    N1 C7 H7A . . 108.9 ?
    C4 C7 H7A . . 108.9 ?
    N1 C7 H7B . . 108.9 ?
    C4 C7 H7B . . 108.9 ?
    H7A C7 H7B . . 107.7 ?
    F1 C20 C21 . . 118.2(3) ?
    F1 C20 C19 . . 118.5(3) ?
    C21 C20 C19 . . 123.3(2) ?
    C4 C3 C2 . . 120.4(3) ?
    C4 C3 H3 . . 119.8 ?
    C2 C3 H3 . . 119.8 ?
    C4 C5 C6 . . 122.0(3) ?
    C4 C5 H5 . . 119.0 ?
    C6 C5 H5 . . 119.0 ?
    C1 C6 C5 . . 119.5(3) ?
    C1 C6 H6 . . 120.3 ?
    C5 C6 H6 . . 120.3 ?
    C1 C2 C3 . . 120.2(4) ?
    C1 C2 H2 . . 119.9 ?
    C3 C2 H2 . . 119.9 ?
    C6 C1 C2 . . 120.1(3) ?
    C6 C1 H1 . . 120.0 ?
    C2 C1 H1 . . 120.0 ?
loop_
    _geom_torsion_atom_site_label_1
    _geom_torsion_atom_site_label_2
    _geom_torsion_atom_site_label_3
    _geom_torsion_atom_site_label_4
    _geom_torsion_site_symmetry_1
    _geom_torsion_site_symmetry_2
    _geom_torsion_site_symmetry_3
    _geom_torsion_site_symmetry_4
    _geom_torsion
    _geom_torsion_publ_flag
    C16 N2 C15 N4 . . . . -179.48(15) ?
    C16 N2 C15 N3 . . . . 0.6(3) ?
    C23 N4 C15 N2 . . . . 155.38(18) ?
    C26 N4 C15 N2 . . . . -3.6(2) ?
    C23 N4 C15 N3 . . . . -24.7(3) ?
    C26 N4 C15 N3 . . . . 176.30(15) ?
    C14 N3 C15 N2 . . . . -9.2(3) ?
    C17 N3 C15 N2 . . . . 156.74(18) ?
    C14 N3 C15 N4 . . . . 170.88(16) ?
    C17 N3 C15 N4 . . . . -23.2(2) ?
    C15 N3 C17 C22 . . . . -55.7(2) ?
    C14 N3 C17 C22 . . . . 111.1(2) ?
    C15 N3 C17 C18 . . . . 127.3(2) ?
    C14 N3 C17 C18 . . . . -65.8(2) ?
    C16 C13 C14 O1 . . . . -179.38(18) ?
    C10 C13 C14 O1 . . . . -8.6(3) ?
    C16 C13 C14 N3 . . . . -3.1(2) ?
    C10 C13 C14 N3 . . . . 167.70(16) ?
    C15 N3 C14 O1 . . . . -173.49(17) ?
    C17 N3 C14 O1 . . . . 19.7(2) ?
    C15 N3 C14 C13 . . . . 9.9(2) ?
    C17 N3 C14 C13 . . . . -156.85(16) ?
    C15 N2 C16 C13 . . . . 6.9(3) ?
    C15 N2 C16 S1 . . . . -173.02(14) ?
    C14 C13 C16 N2 . . . . -5.5(3) ?
    C10 C13 C16 N2 . . . . -177.61(17) ?
    C14 C13 C16 S1 . . . . 174.45(14) ?
    C10 C13 C16 S1 . . . . 2.31(19) ?
    C11 S1 C16 N2 . . . . 177.55(16) ?
    C11 S1 C16 C13 . . . . -2.38(14) ?
    C16 C13 C10 C11 . . . . -0.9(2) ?
    C14 C13 C10 C11 . . . . -172.11(18) ?
    C16 C13 C10 C9 . . . . 176.07(17) ?
    C14 C13 C10 C9 . . . . 4.9(3) ?
    C15 N4 C23 C24 . . . . -150.15(19) ?
    C26 N4 C23 C24 . . . . 9.9(2) ?
    C13 C10 C11 C12 . . . . 172.87(17) ?
    C9 C10 C11 C12 . . . . -4.3(3) ?
    C13 C10 C11 S1 . . . . -0.9(2) ?
    C9 C10 C11 S1 . . . . -178.14(13) ?
    C16 S1 C11 C10 . . . . 1.92(16) ?
    C16 S1 C11 C12 . . . . -172.02(17) ?
    C18 C17 C22 C21 . . . . -1.9(3) ?
    N3 C17 C22 C21 . . . . -178.84(18) ?
    C15 N4 C26 C25 . . . . 175.64(16) ?
    C23 N4 C26 C25 . . . . 13.4(2) ?
    C11 C10 C9 C8 . . . . 18.0(2) ?
    C13 C10 C9 C8 . . . . -158.70(18) ?
    C7 N1 C12 C11 . . . . -170.65(17) ?
    C8 N1 C12 C11 . . . . -49.0(2) ?
    C10 C11 C12 N1 . . . . 19.6(3) ?
    S1 C11 C12 N1 . . . . -167.21(13) ?
    C22 C17 C18 C19 . . . . 0.6(3) ?
    N3 C17 C18 C19 . . . . 177.5(2) ?
    C12 N1 C8 C9 . . . . 66.5(2) ?
    C7 N1 C8 C9 . . . . -170.69(17) ?
    C10 C9 C8 N1 . . . . -48.3(2) ?
    C17 C22 C21 C20 . . . . 2.0(3) ?
    C17 C18 C19 C20 . . . . 0.5(4) ?
    N4 C23 C24 C25 . . . . -29.0(2) ?
    N4 C26 C25 C24 . . . . -31.0(2) ?
    C23 C24 C25 C26 . . . . 37.6(2) ?
    C12 N1 C7 C4 . . . . -51.8(3) ?
    C8 N1 C7 C4 . . . . -173.91(18) ?
    C5 C4 C7 N1 . . . . 118.8(3) ?
    C3 C4 C7 N1 . . . . -60.0(3) ?
    C22 C21 C20 F1 . . . . 179.6(2) ?
    C22 C21 C20 C19 . . . . -0.8(4) ?
    C18 C19 C20 F1 . . . . 179.2(2) ?
    C18 C19 C20 C21 . . . . -0.4(4) ?
    C5 C4 C3 C2 . . . . 0.1(4) ?
    C7 C4 C3 C2 . . . . 178.9(3) ?
    C3 C4 C5 C6 . . . . -1.2(4) ?
    C7 C4 C5 C6 . . . . 180.0(3) ?
    C4 C5 C6 C1 . . . . 0.9(5) ?
    C4 C3 C2 C1 . . . . 1.2(5) ?
    C5 C6 C1 C2 . . . . 0.4(5) ?
    C3 C2 C1 C6 . . . . -1.4(5) ?
loop_
    _geom_hbond_atom_site_label_D
    _geom_hbond_atom_site_label_H
    _geom_hbond_atom_site_label_A
    _geom_hbond_site_symmetry_A
    _geom_hbond_distance_DH
    _geom_hbond_distance_HA
    _geom_hbond_distance_DA
    _geom_hbond_angle_DHA
    C8 H8B O1 2_756 0.97 2.50 3.461(5) 171
    C24 H24B O1 1_455 0.97 2.44 3.316(5) 151
    C25 H25B Cg1 2_666 0.97 2.86 3.693(5) 144
    C26 H26B Cg2 2_666 0.97 2.80 3.717(5) 158
data_global
_journal_date_recd_electronic     2011-07-13
_journal_date_accepted     2011-07-29
_journal_name_full     'Acta Crystallographica, Section E'
_journal_year     2011
_journal_volume     67
_journal_issue      9
_journal_page_first     o2228
_journal_page_last     o2228
_journal_paper_category     QO
_journal_coeditor_code     ZQ2114
_publ_contact_author_name     'Hong Chen'
_publ_contact_author_address
;
College of Chemistry and Life Science
China Three Gorges University
Yichang 443002
People's Republic of China
;
_publ_contact_author_email     'chenhong3736@sina.com'
_publ_contact_author_fax     '+86-717-6395966'
_publ_contact_author_phone     '+86-717-6395966'
_publ_section_title
;\
7-Benzyl-3-(4-fluorophenyl)-2-(pyrrolidin-1-yl)-5,6,7,8-tetrahydropyrido[4',\
3':4,5]thieno[2,3-<i>d</i>]pyrimidin-4(3<i>H</i>)-one
;
loop_
    _publ_author_name
    _publ_author_footnote
    _publ_author_address
    'Chen, Hong' .
;
College of Chemistry and Life Science, China Three Gorges University,
Yichang 443002, People's Republic of China
;
    'Hu, Hai-Jun' .
;
Hubei Key Laboratory of Natural Products Research and Development,
Yichang 443002, People's Republic of China
;
    'Yan, Kai' .
;
Hubei Key Laboratory of Natural Products Research and Development,
Yichang 443002, People's Republic of China
;
    'Dai, Qiu-Hong' .
;
Hubei Key Laboratory of Natural Products Research and Development,
Yichang 443002, People's Republic of China
;
