# Supplementary material for: 7-Benzyl-3-(4-fluoro­phen­yl)-2-(pyrrol­idin-1-yl)-5,6,7,8-tetra­hydro­pyrido[4′,3′:4,5]thieno[2,3-d]pyrimidin-4(3H)-one
Source: Acta Crystallogr Sect E Struct Rep Online. 2011 Aug 2;67(Pt 9):o2228. doi: 10.1107/S1600536811030625 (PMC3200784; doi:10.1107/S1600536811030625)
Supplement: Supplementary file 2 [file e-67-o2228-Isup2.hkl]

# 
# h,k,l, Fc-squared, Fo-squared, sigma(Fo-squared) and status flag 
# 
data_I
_shelx_title ' A in P-1' 
_shelx_refln_list_code          4 
_shelx_F_calc_maximum      184.61 
_exptl_crystal_F_000       484.00 
_reflns_d_resolution_high  0.7692 
 
loop_ 
 _symmetry_equiv_pos_as_xyz 
 'x, y, z' 
 '-x, -y, -z' 
 
_cell_length_a     8.1325 
_cell_length_b     9.7365 
_cell_length_c    15.5400 
_cell_angle_alpha  99.742 
_cell_angle_beta   99.636 
_cell_angle_gamma 105.551 
 
_shelx_F_squared_multiplier     1.000 
 
loop_ 
 _refln_index_h 
 _refln_index_k 
 _refln_index_l 
 _refln_F_squared_calc 
 _refln_F_squared_meas 
 _refln_F_squared_sigma 
 _refln_observed_status 
   2   0   0     1144.32     1270.91    191.80 o 
   3   0   0      104.77       86.83     16.26 o 
   4   0   0      333.74      348.86     59.80 o 
   5   0   0      102.20       99.52     14.91 o 
   6   0   0       23.82       25.59      4.96 o 
   7   0   0        1.09        3.43      1.50 o 
   8   0   0       63.25       72.32      5.38 o 
   9   0   0       67.82       86.39     18.02 o 
 -10   1   0        0.01       -1.57      2.84 o 
  -9   1   0       58.55       66.71     14.08 o 
  -8   1   0       80.41       83.85     15.73 o 
  -7   1   0        2.39        3.64      2.81 o 
  -6   1   0      339.63      323.51     56.14 o 
  -5   1   0      243.57      255.81     40.02 o 
  -4   1   0      179.64      169.13     28.25 o 
  -3   1   0     2043.50     1858.74    298.68 o 
  -2   1   0        0.05        0.05      1.02 o 
  -1   1   0        0.59        3.42      0.75 o 
   1   1   0     1215.22      935.75      7.36 o 
   2   1   0        0.83        0.62      1.88 o 
   3   1   0      873.36      914.49    135.66 o 
   4   1   0      764.35      861.24    135.34 o 
   5   1   0       85.60       95.14     15.81 o 
   6   1   0        0.06        1.74      1.57 o 
   7   1   0       62.17       66.26     12.82 o 
   8   1   0        0.49        1.21      2.50 o 
   9   1   0       40.23       29.44      9.22 o 
 -10   2   0        4.77        5.75      4.80 o 
  -9   2   0       10.59       16.95      6.86 o 
  -8   2   0        1.22        1.90      1.85 o 
  -7   2   0        0.37        1.91      1.80 o 
  -6   2   0       67.26       65.95     11.66 o 
  -5   2   0      373.39      463.55     60.74 o 
  -4   2   0      837.25      952.34    120.37 o 
  -3   2   0      692.16      835.98    110.62 o 
  -2   2   0     3802.88     3122.29    135.01 o 
  -1   2   0     5107.12     4022.35     66.87 o 
   0   2   0      214.44      156.96      9.33 o 
   1   2   0    15296.42    15625.94   2952.92 o 
   2   2   0     2444.89     2099.33     14.91 o 
   3   2   0        1.87        2.64      1.29 o 
   4   2   0       87.69       86.78     10.98 o 
   5   2   0      488.51      556.45     82.33 o 
   6   2   0      264.65      271.75     46.95 o 
   7   2   0       11.61       13.96      3.15 o 
   8   2   0       27.56       29.37      4.02 o 
   9   2   0        0.17        0.05      2.81 o 
 -10   3   0       84.90       80.51     15.06 o 
  -9   3   0       20.01       20.67      6.92 o 
  -8   3   0       67.18       58.14     20.32 o 
  -7   3   0       12.78       17.85      2.58 o 
  -6   3   0      169.66      173.08     28.24 o 
  -5   3   0       43.40       52.85      4.42 o 
  -4   3   0      211.56      263.68     37.27 o 
  -3   3   0        2.49        2.78      0.50 o 
  -2   3   0     1473.75     1400.67    128.36 o 
  -1   3   0     2305.82     1826.75     16.97 o 
   0   3   0       23.13       18.62      1.19 o 
   1   3   0      130.72      143.40     17.70 o 
   2   3   0      487.56      547.28     63.28 o 
   3   3   0      501.21      604.32     86.64 o 
   4   3   0       39.99       34.94      4.53 o 
   5   3   0        8.46       11.03      1.63 o 
   6   3   0       10.16       10.46      1.56 o 
   7   3   0        1.84        4.14      2.12 o 
   8   3   0       13.12        5.61      1.51 o 
 -10   4   0       13.72       15.23      3.21 o 
  -9   4   0       40.20       44.22      5.80 o 
  -8   4   0       11.84       17.87      3.42 o 
  -7   4   0      154.02      119.14     29.22 o 
  -6   4   0      258.61      284.39     62.99 o 
  -5   4   0      172.42      137.94     27.41 o 
  -4   4   0        0.09        0.03      0.79 o 
  -3   4   0     1172.48     1184.84    109.82 o 
  -2   4   0      581.07      517.73     19.20 o 
  -1   4   0      171.61      151.34      3.36 o 
   0   4   0      392.22      356.02     21.99 o 
   1   4   0      164.87      158.15     10.12 o 
   2   4   0       30.59       37.41      3.39 o 
   3   4   0        4.91       10.11      1.44 o 
   4   4   0        2.32        3.77      1.79 o 
   5   4   0        0.17        2.96      1.57 o 
   6   4   0      201.70      213.29     19.94 o 
   7   4   0       62.01       49.05      4.13 o 
   8   4   0       19.63       13.25      3.04 o 
 -10   5   0       54.39       40.66     13.35 o 
  -9   5   0       51.67       55.68     15.44 o 
  -8   5   0      214.27      199.12     54.22 o 
  -7   5   0      383.69      398.73     74.76 o 
  -6   5   0     1168.28     1218.73    236.05 o 
  -5   5   0       84.70       87.88     15.14 o 
  -4   5   0        5.45        7.87      3.53 o 
  -3   5   0      994.82     1025.39    108.65 o 
  -2   5   0      178.20      149.70      8.92 o 
  -1   5   0      707.55      727.89     10.30 o 
   0   5   0       67.52       55.17      5.66 o 
   1   5   0      117.03      116.95     11.22 o 
   2   5   0       15.27       19.59      3.66 o 
   3   5   0       67.37       65.98     11.19 o 
   4   5   0        9.79        7.55      1.33 o 
   5   5   0       16.15       17.31      3.83 o 
   6   5   0        5.02        4.12      1.50 o 
   7   5   0        1.82        3.29      3.00 o 
 -10   6   0       26.81       26.32      4.62 o 
  -9   6   0       36.29       41.81      7.35 o 
  -8   6   0       31.71       40.87      8.00 o 
  -7   6   0      132.63      135.98     25.43 o 
  -6   6   0      400.00      494.33     67.67 o 
  -5   6   0      166.28      167.49     41.17 o 
  -4   6   0        7.88       10.71      2.82 o 
  -3   6   0       54.30       38.99      4.71 o 
  -2   6   0      175.33      154.28      4.73 o 
  -1   6   0      220.86      233.69      5.09 o 
   0   6   0       29.09       21.86      3.08 o 
   1   6   0        0.46        0.33      1.03 o 
   2   6   0      142.31      144.92     19.21 o 
   3   6   0       92.72       93.34     15.73 o 
   4   6   0       81.39       75.99      8.57 o 
   5   6   0        8.97        6.16      3.27 o 
   6   6   0       27.43       28.90      4.16 o 
   7   6   0        7.30        3.74      2.45 o 
 -10   7   0        3.18       11.08      4.84 o 
  -9   7   0       26.20       26.60      8.14 o 
  -8   7   0       17.31       20.38      4.90 o 
  -7   7   0        4.71       -0.31      2.94 o 
  -6   7   0      351.00      364.56     70.92 o 
  -5   7   0     1182.02     1309.45    248.15 o 
  -4   7   0      454.99      478.20     55.02 o 
  -3   7   0        1.13        0.48      0.94 o 
  -2   7   0        7.39        5.36      1.18 o 
  -1   7   0       93.15       91.08      5.86 o 
   0   7   0        9.37        7.87      1.23 o 
   1   7   0        0.70        1.51      1.56 o 
   2   7   0       10.55        8.37      1.20 o 
   3   7   0        2.04        1.80      3.43 o 
   4   7   0       41.03       52.27     11.75 o 
   5   7   0        3.91        2.39      2.81 o 
   6   7   0        0.81        3.40      3.76 o 
  -9   8   0       14.45       17.07      4.89 o 
  -8   8   0       27.90       34.16      6.35 o 
  -7   8   0        0.29        3.71      2.38 o 
  -6   8   0       23.90       25.06      3.31 o 
  -5   8   0       90.16       96.13     13.74 o 
  -4   8   0        0.40        2.78      1.34 o 
  -3   8   0      111.70      110.95      3.95 o 
  -2   8   0      177.04      172.35      9.67 o 
  -1   8   0      146.44      154.65      9.71 o 
   0   8   0       92.05      102.34     12.14 o 
   1   8   0       48.41       42.64      4.79 o 
   2   8   0       13.60       15.61      2.60 o 
   3   8   0        9.83        8.72      1.83 o 
   4   8   0        8.51        4.23      3.34 o 
   5   8   0        4.18        5.15      2.57 o 
  -9   9   0       50.41       54.94     15.70 o 
  -8   9   0       29.90       33.47      6.91 o 
  -7   9   0       39.72       47.17      9.70 o 
  -6   9   0       23.35       26.56      6.60 o 
  -5   9   0       25.13       22.22      4.58 o 
  -4   9   0       96.05      102.95      9.19 o 
  -3   9   0       48.84       52.88      3.38 o 
  -2   9   0        4.12        2.23      1.52 o 
  -1   9   0       18.69       14.87      1.73 o 
   0   9   0      197.12      214.40     36.69 o 
   1   9   0        6.35        8.07      2.89 o 
   2   9   0       24.12       25.79      3.96 o 
   3   9   0        5.71        6.04      2.12 o 
   4   9   0        2.27       10.13      3.11 o 
  -8  10   0        0.28       -1.85      3.36 o 
  -7  10   0        1.81        1.93      2.35 o 
  -6  10   0      105.74      122.83     15.68 o 
  -5  10   0       55.80       71.07     11.46 o 
  -4  10   0       39.52       40.67      3.10 o 
  -3  10   0        1.58        3.44      1.19 o 
  -2  10   0        0.19       -0.52      1.19 o 
  -1  10   0       19.15       19.92      2.85 o 
   0  10   0       26.20       24.61      3.77 o 
   1  10   0       17.82       20.56      3.57 o 
   2  10   0       10.93       13.12      2.77 o 
   3  10   0       17.14       24.11      3.72 o 
  -7  11   0        6.81        3.25      1.81 o 
  -6  11   0        3.69        8.69      2.59 o 
  -5  11   0        0.01       -0.28      2.80 o 
  -4  11   0        2.44        2.59      1.38 o 
  -3  11   0        0.03        2.69      1.19 o 
  -2  11   0        3.48        3.07      1.80 o 
  -1  11   0       23.52       25.60      3.34 o 
   0  11   0        0.01        1.44      3.12 o 
   1  11   0        0.72       -1.94      2.04 o 
  -5  12   0        8.69       12.36      3.43 o 
  -4  12   0       17.22       23.23      5.36 o 
  -3  12   0        2.17        2.71      2.72 o 
  -2  12   0       10.23       14.22      2.74 o 
  -1  12   0       19.61       15.75      3.04 o 
   1 -12   1        1.32       -1.11      1.43 o 
   2 -12   1        3.50       -0.07      1.96 o 
   3 -12   1       13.38       10.78      2.63 o 
   4 -12   1       16.31       14.60      3.56 o 
   5 -12   1       62.37       69.35      8.79 o 
  -2 -11   1        2.07        2.71      3.90 o 
  -1 -11   1       51.78       59.44      6.91 o 
   0 -11   1        2.04        1.12      1.47 o 
   1 -11   1       14.23       11.39      2.30 o 
   2 -11   1        8.38        7.14      1.69 o 
   3 -11   1       39.36       40.02      4.37 o 
   4 -11   1        0.79        2.45      2.84 o 
   5 -11   1        6.15        5.38      2.15 o 
   6 -11   1        0.05        7.00      3.01 o 
   7 -11   1        1.19       -0.61      2.64 o 
  -3 -10   1        2.31        1.91      2.25 o 
  -2 -10   1        0.96        2.15      1.91 o 
  -1 -10   1       76.69       86.41     10.47 o 
   0 -10   1       62.10       77.33      6.68 o 
   1 -10   1       17.48       19.99      2.04 o 
   2 -10   1        1.34        0.59      1.73 o 
   3 -10   1        0.08        0.86      1.52 o 
   4 -10   1        6.99        5.08      1.56 o 
   5 -10   1        0.01       -1.89      2.20 o 
   6 -10   1        0.15        4.31      4.31 o 
   7 -10   1       60.11       79.16     15.44 o 
   8 -10   1        0.22        4.41      2.21 o 
  -4  -9   1        3.18        2.31      1.59 o 
  -3  -9   1        2.36        3.66      2.46 o 
  -2  -9   1        2.04        6.41      2.15 o 
  -1  -9   1       11.15       10.59      1.97 o 
   0  -9   1       53.31       50.06      4.87 o 
   1  -9   1       16.23       14.42      2.08 o 
   2  -9   1        5.94        4.61      1.48 o 
   3  -9   1       92.77       89.49      6.59 o 
   4  -9   1      522.75      578.39     66.39 o 
   5  -9   1       91.87       86.20     17.76 o 
   6  -9   1        6.66        6.58      3.25 o 
   7  -9   1       31.92       44.62      9.43 o 
   8  -9   1       12.12       12.26      3.55 o 
   9  -9   1        0.00       -1.62      2.75 o 
  -5  -8   1        6.76        7.05      2.67 o 
  -4  -8   1       13.14       14.37      3.36 o 
  -3  -8   1       51.50       46.11      9.61 o 
  -2  -8   1       49.76       46.80      6.92 o 
  -1  -8   1        3.28        6.05      1.98 o 
   0  -8   1       21.81       22.77      2.87 o 
   1  -8   1       38.64       32.13      3.37 o 
   2  -8   1      116.73      118.22      7.39 o 
   3  -8   1        1.30        3.99      2.08 o 
   4  -8   1      117.47      107.62      8.26 o 
   5  -8   1      367.83      420.54     59.62 o 
   6  -8   1       59.36       87.30      6.87 o 
   7  -8   1        6.40        2.31      1.73 o 
   8  -8   1       83.10       97.16     11.54 o 
   9  -8   1       18.70       34.64      9.11 o 
  -6  -7   1        0.15       -1.36      2.22 o 
  -5  -7   1       11.31        9.42      5.66 o 
  -4  -7   1        2.85        3.21      1.44 o 
  -3  -7   1       30.31       24.67      5.11 o 
  -2  -7   1        4.23        4.31      1.39 o 
  -1  -7   1       28.22       29.33      3.86 o 
   0  -7   1       14.44       12.74      1.99 o 
   1  -7   1       60.10       54.21      3.51 o 
   2  -7   1      157.80      141.64      9.61 o 
   3  -7   1       39.60       37.84      2.65 o 
   4  -7   1       49.52       44.22      2.72 o 
   5  -7   1     1017.55     1094.15    180.83 o 
   6  -7   1      274.34      235.56     52.65 o 
   7  -7   1       29.59       29.92      4.93 o 
   8  -7   1       22.11       27.79      4.45 o 
   9  -7   1      124.97      140.75     21.19 o 
  -7  -6   1        4.25        1.84      1.06 o 
  -6  -6   1        1.79        0.53      2.07 o 
  -5  -6   1        0.05        0.57      1.30 o 
  -4  -6   1        0.32       -0.47      1.43 o 
  -3  -6   1        1.63        4.40      2.31 o 
  -2  -6   1      114.80      127.79     20.96 o 
  -1  -6   1      171.93      175.89     20.33 o 
   0  -6   1      175.04      177.95     15.62 o 
   1  -6   1      193.32      171.34      3.44 o 
   2  -6   1      802.85      782.03      9.77 o 
   3  -6   1        1.24        1.07      3.89 o 
   4  -6   1      238.36      219.67     22.57 o 
   5  -6   1      206.27      181.55     27.59 o 
   6  -6   1      233.25      225.09     37.40 o 
   7  -6   1        2.89        3.09      2.05 o 
   8  -6   1        6.34        7.29      2.72 o 
   9  -6   1       85.90       74.19     15.45 o 
  10  -6   1        5.03        3.91      2.43 o 
  -7  -5   1       10.73        6.66      2.85 o 
  -6  -5   1        3.98        3.99      1.55 o 
  -5  -5   1        0.21        0.32      2.48 o 
  -4  -5   1       34.03       37.63      2.84 o 
  -3  -5   1       73.70       84.91     12.53 o 
  -2  -5   1       33.75       36.71      5.88 o 
  -1  -5   1      228.22      210.82     25.38 o 
   0  -5   1       24.92       19.66      1.68 o 
   1  -5   1       30.23       24.44      1.68 o 
   2  -5   1       29.33       23.07      1.84 o 
   3  -5   1      443.25      448.60     40.19 o 
   4  -5   1       68.17       66.98      5.55 o 
   5  -5   1       86.51       79.76     17.74 o 
   6  -5   1      207.57      249.46     44.46 o 
   7  -5   1       17.86        9.54      3.53 o 
   8  -5   1       97.86      105.51     15.18 o 
   9  -5   1       70.86       73.71     19.54 o 
  10  -5   1       14.23       19.41      3.86 o 
  -8  -4   1        2.84        3.14      1.61 o 
  -7  -4   1      164.91      178.64     18.33 o 
  -6  -4   1      146.21      142.73     12.53 o 
  -5  -4   1       24.05       21.82      2.13 o 
  -4  -4   1        2.35        1.65      1.32 o 
  -3  -4   1      321.43      367.37     49.88 o 
  -1  -4   1      348.89      350.22     32.53 o 
   0  -4   1      395.03      350.92     24.69 o 
   1  -4   1       33.58       24.18      1.29 o 
   2  -4   1        3.74        2.91      1.19 o 
   3  -4   1     1132.07     1153.73     86.42 o 
   4  -4   1      802.76      890.79    113.42 o 
   5  -4   1       24.48       21.94      5.15 o 
   6  -4   1       86.27      100.72     10.85 o 
   7  -4   1        0.78        2.85      1.72 o 
   8  -4   1       18.61       17.08      5.52 o 
   9  -4   1       39.53       44.83      9.76 o 
  10  -4   1        9.02       14.20      3.00 o 
  -8  -3   1       17.21       19.47      2.40 o 
  -7  -3   1        0.68        2.14      1.77 o 
  -6  -3   1       16.39       18.21      1.97 o 
  -5  -3   1      205.99      213.55     30.67 o 
  -4  -3   1      118.72      130.40     16.62 o 
  -3  -3   1        7.62        1.73      1.79 o 
  -2  -3   1        4.71        3.87      1.54 o 
  -1  -3   1      860.64      836.50     89.73 o 
   0  -3   1      637.46      561.88     37.51 o 
   1  -3   1      580.86      447.82      5.17 o 
   2  -3   1       53.95       64.23      3.66 o 
   3  -3   1      819.90      973.00     69.91 o 
   4  -3   1        9.93       11.37      2.14 o 
   5  -3   1      345.10      385.86     57.21 o 
   6  -3   1      151.49      169.06     28.15 o 
   7  -3   1       49.72       43.72     16.10 o 
   8  -3   1       11.31       14.10      2.94 o 
   9  -3   1        0.99        1.21      6.78 o 
  10  -3   1        0.15        1.05      3.05 o 
  -9  -2   1       61.06       69.47      5.74 o 
  -8  -2   1        7.72        8.88      1.84 o 
  -7  -2   1        0.33        1.38      2.00 o 
  -6  -2   1       18.40       15.97      4.05 o 
  -5  -2   1       92.06       91.62     11.21 o 
  -4  -2   1       23.40       24.64      3.89 o 
  -3  -2   1      342.86      404.14     57.58 o 
  -1  -2   1    34082.63    26016.79     43.79 o 
   0  -2   1     4109.93     3440.55     31.12 o 
   1  -2   1     1116.67      947.79      6.03 o 
   2  -2   1      101.65      107.21      8.05 o 
   3  -2   1     1221.82     1258.63     84.56 o 
   4  -2   1      723.09      709.82    115.46 o 
   5  -2   1       41.33       52.63      6.32 o 
   6  -2   1       32.83       41.26      5.13 o 
   7  -2   1      130.76      134.09     12.67 o 
   8  -2   1      397.73      431.90     43.49 o 
   9  -2   1        4.75        5.38      2.82 o 
  10  -2   1        1.46        0.92      4.31 o 
  -9  -1   1       40.77       53.38      5.25 o 
  -8  -1   1        6.86        6.26      2.83 o 
  -7  -1   1       91.73       92.51     15.24 o 
  -6  -1   1      214.26      228.15     28.24 o 
  -5  -1   1        4.81        9.65      2.91 o 
  -4  -1   1      246.62      247.85     34.65 o 
  -3  -1   1        3.79        5.73      1.56 o 
  -2  -1   1        0.02        1.89      0.95 o 
   1  -1   1     3306.81     3723.52    276.13 o 
   2  -1   1     1472.21     1545.28     55.80 o 
   3  -1   1      841.36      809.61    108.68 o 
   4  -1   1      664.22      658.79     99.60 o 
   5  -1   1       12.24       12.68      3.19 o 
   6  -1   1       23.05       22.11      4.83 o 
   7  -1   1        6.78       11.82      2.48 o 
   8  -1   1       53.10       39.73      6.63 o 
   9  -1   1        7.77        9.74      3.50 o 
  10  -1   1        1.25        1.09      2.74 o 
 -10   0   1        0.66        6.69      2.96 o 
  -9   0   1        3.31        5.76      2.45 o 
  -8   0   1       26.74       27.50      3.90 o 
  -7   0   1       17.70       20.49      4.14 o 
  -6   0   1      131.43      123.16     24.71 o 
  -5   0   1      203.16      200.34     25.56 o 
  -4   0   1        3.43        7.16      1.79 o 
  -3   0   1      166.06      184.53     25.11 o 
  -2   0   1      201.98      201.40     23.71 o 
  -1   0   1      735.26      765.13      9.81 o 
   1   0   1     3202.61     3482.04    456.49 o 
   2   0   1      755.69      756.30     94.01 o 
   3   0   1        5.17        4.09      0.68 o 
   4   0   1     1326.62     1458.45    234.45 o 
   5   0   1      959.22     1034.15    160.18 o 
   6   0   1      159.19      150.17     29.74 o 
   7   0   1       36.38       33.43      4.48 o 
   8   0   1       15.73       16.76      3.40 o 
   9   0   1       13.21       14.62      5.68 o 
 -10   1   1       33.72       29.11      9.37 o 
  -9   1   1       61.22       52.36     13.07 o 
  -8   1   1        3.42        2.34      4.24 o 
  -7   1   1       62.22       63.28     13.09 o 
  -6   1   1       15.99       17.90      2.81 o 
  -5   1   1        2.00        0.66      0.65 o 
  -4   1   1       20.07       18.07      3.36 o 
  -3   1   1     1061.55     1153.63     96.51 o 
  -1   1   1      107.74      122.84      6.53 o 
   0   1   1      161.31      131.61      2.89 o 
   1   1   1      349.01      422.53     84.80 o 
   2   1   1     1868.73     2087.55    482.92 o 
   3   1   1      116.40      108.84     20.96 o 
   4   1   1       41.43       29.39     11.43 o 
   5   1   1       13.97       12.49      2.18 o 
   6   1   1        0.91        0.86      1.69 o 
   7   1   1       40.05       37.65      6.35 o 
   8   1   1        4.43        4.88      2.09 o 
   9   1   1       20.78       17.11      3.85 o 
 -10   2   1        1.86        5.02      3.78 o 
  -9   2   1        0.01        2.73      2.29 o 
  -8   2   1      142.16      150.00     31.39 o 
  -7   2   1      263.78      282.04     41.60 o 
  -6   2   1       23.26       20.71      6.49 o 
  -5   2   1        1.00        2.87      2.34 o 
  -4   2   1      310.17      387.86     62.01 o 
  -3   2   1     3463.55     4047.27    684.15 o 
  -2   2   1      393.35      352.28     41.60 o 
  -1   2   1     2999.16     2474.80     13.11 o 
   0   2   1     2151.99     1699.30    104.31 o 
   1   2   1      321.05      290.37     25.54 o 
   2   2   1       91.51      108.10     10.62 o 
   3   2   1      153.75      159.60     23.11 o 
   4   2   1        0.02        3.70      1.78 o 
   5   2   1      291.24      334.07     49.30 o 
   6   2   1      395.06      400.32     67.57 o 
   7   2   1       38.06       37.04      5.63 o 
   8   2   1       38.11       48.28      4.35 o 
   9   2   1       13.03       11.44      2.45 o 
 -10   3   1        5.35        8.36      3.19 o 
  -9   3   1       83.83       82.95     11.16 o 
  -8   3   1      185.38      181.92     33.52 o 
  -7   3   1      464.80      474.62     87.85 o 
  -6   3   1       94.60      113.69     21.19 o 
  -5   3   1      101.13       89.23     13.78 o 
  -4   3   1     1923.11     2184.91    437.41 o 
  -3   3   1     1156.78      966.79    118.70 o 
  -2   3   1      321.57      265.92     32.32 o 
  -1   3   1       81.71       73.32      4.12 o 
   0   3   1      776.87      688.00     44.18 o 
   1   3   1       31.28       21.38      2.42 o 
   2   3   1      275.53      268.02     34.07 o 
   3   3   1      150.41      160.86     20.26 o 
   4   3   1        3.87        2.55      1.41 o 
   5   3   1       69.26       83.17      9.52 o 
   6   3   1       20.48       19.85      4.25 o 
   7   3   1       13.29       14.03      3.14 o 
   8   3   1       20.51       16.24      2.90 o 
 -10   4   1       21.26       24.04      4.55 o 
  -9   4   1      135.39      156.44     13.66 o 
  -8   4   1       46.55       65.61      8.27 o 
  -7   4   1      126.90      122.82     32.56 o 
  -6   4   1      257.77      247.77     44.22 o 
  -5   4   1       14.71       14.55      3.23 o 
  -4   4   1       56.98       50.43      8.86 o 
  -3   4   1      436.06      389.41     45.98 o 
  -2   4   1        0.83        2.08      0.84 o 
  -1   4   1      949.59      811.74     17.18 o 
   0   4   1       88.87       91.17      5.56 o 
   1   4   1      972.23      916.59     97.32 o 
   2   4   1      317.66      326.10     41.38 o 
   3   4   1       26.22       24.46      5.03 o 
   4   4   1        8.01        8.09      1.76 o 
   5   4   1        1.02        2.32      1.78 o 
   6   4   1       10.99        7.72      1.79 o 
   7   4   1       22.73       21.19      2.32 o 
   8   4   1        3.56        1.67      2.50 o 
 -10   5   1       35.61       30.29      4.81 o 
  -9   5   1        0.14        1.05      2.99 o 
  -8   5   1       28.53       25.54      3.05 o 
  -7   5   1      470.27      609.96     93.10 o 
  -6   5   1     1074.83     1189.63    230.78 o 
  -5   5   1      641.05      698.40    135.12 o 
  -4   5   1      530.21      508.72     72.48 o 
  -3   5   1      202.30      183.05     19.68 o 
  -2   5   1      545.19      547.52     54.23 o 
  -1   5   1       35.23       34.00      1.59 o 
   0   5   1       74.12       83.41      4.62 o 
   1   5   1        1.78        1.22      1.35 o 
   2   5   1      165.02      175.81     24.95 o 
   3   5   1      318.61      345.95     48.08 o 
   4   5   1       36.36       36.09      3.90 o 
   5   5   1       54.06       56.52      8.78 o 
   6   5   1        0.08        1.07      2.28 o 
   7   5   1        3.90        6.34      3.37 o 
 -10   6   1       20.44       24.44      8.87 o 
  -9   6   1        1.44        4.12      3.26 o 
  -8   6   1        6.99        7.29      2.25 o 
  -7   6   1       18.31       21.89      2.96 o 
  -6   6   1      132.11      136.10     18.64 o 
  -5   6   1        1.41        2.04      3.11 o 
  -4   6   1       23.93       16.58      2.93 o 
  -3   6   1      230.32      227.67     25.18 o 
  -2   6   1      611.52      639.47     66.11 o 
  -1   6   1      466.27      473.82     22.21 o 
   0   6   1      213.04      196.34     12.90 o 
   1   6   1      115.99      104.67      9.90 o 
   2   6   1       37.09       32.60      6.05 o 
   3   6   1       45.18       42.45      7.18 o 
   4   6   1        0.51        1.56      2.60 o 
   5   6   1        0.99        0.46      2.55 o 
   6   6   1       17.28       19.27      3.42 o 
 -10   7   1       57.02       56.69      7.39 o 
  -9   7   1       29.95       31.39     12.98 o 
  -8   7   1       36.51       42.73     10.64 o 
  -7   7   1       94.82       80.94     15.65 o 
  -6   7   1      115.46      132.02     16.59 o 
  -5   7   1      188.76      181.28     26.91 o 
  -4   7   1       10.98        8.30      1.49 o 
  -3   7   1        2.98        4.67      1.67 o 
  -2   7   1        0.20        1.68      1.55 o 
  -1   7   1      117.14       96.47      7.54 o 
   0   7   1      171.99      160.56     13.18 o 
   1   7   1        2.59        2.34      1.11 o 
   2   7   1       28.00       33.58      8.77 o 
   3   7   1        0.75        1.10      2.61 o 
   4   7   1       13.31       15.35      5.54 o 
   5   7   1        0.01        4.43      2.69 o 
   6   7   1        2.82        0.79      2.64 o 
  -9   8   1        3.98        8.09      4.01 o 
  -8   8   1       18.42       22.80      4.20 o 
  -7   8   1       69.25       84.46     14.32 o 
  -6   8   1       55.81       71.35     13.31 o 
  -5   8   1      118.81      104.49     10.85 o 
  -4   8   1        1.02        1.87      1.22 o 
  -3   8   1       18.52       16.46      1.91 o 
  -2   8   1       18.07       18.00      2.06 o 
  -1   8   1       39.60       32.94      6.49 o 
   0   8   1      166.76      161.29     15.36 o 
   1   8   1       38.77       41.03      4.86 o 
   2   8   1      156.55      198.16     37.37 o 
   3   8   1       18.83       15.79      3.03 o 
   4   8   1       21.55       19.48      3.89 o 
   5   8   1        4.24        6.90      3.05 o 
  -9   9   1       30.16       31.32      4.73 o 
  -8   9   1        0.22       -2.84      2.84 o 
  -7   9   1       10.73       13.13      6.26 o 
  -6   9   1        0.37        2.16      3.71 o 
  -5   9   1        0.84        0.91      1.07 o 
  -4   9   1        3.53        2.58      2.36 o 
  -3   9   1        1.85        2.77      1.35 o 
  -2   9   1       60.22       57.17      5.43 o 
  -1   9   1       45.16       33.96      3.68 o 
   0   9   1        0.28        0.22      1.60 o 
   1   9   1       40.10       37.26     10.21 o 
   2   9   1        3.74        4.79      2.63 o 
   3   9   1        4.46        2.81      1.57 o 
   4   9   1        7.04       10.43      3.21 o 
  -8  10   1        1.31        3.77      2.65 o 
  -7  10   1       55.92       51.17      9.87 o 
  -6  10   1       26.72       31.11      4.56 o 
  -5  10   1       78.49       86.79      9.01 o 
  -4  10   1       16.13       14.53      2.41 o 
  -3  10   1      122.77      109.37      5.95 o 
  -2  10   1       16.32       15.82      7.12 o 
  -1  10   1        0.05        0.86      2.56 o 
   0  10   1        1.95        6.99      2.69 o 
   1  10   1        0.32        1.13      2.42 o 
   2  10   1        4.09       10.84      2.60 o 
   3  10   1        5.10        4.61      2.41 o 
  -7  11   1      114.79      135.37     14.05 o 
  -6  11   1       11.40       22.96      7.66 o 
  -5  11   1        3.22        5.32      4.77 o 
  -4  11   1       25.22       38.57      8.17 o 
  -3  11   1       10.06       16.26      2.58 o 
  -2  11   1       16.65       17.72      2.95 o 
  -1  11   1        3.51        5.89      1.72 o 
   0  11   1        3.43        6.69      2.42 o 
   1  11   1       27.95       36.16      5.55 o 
  -5  12   1        1.83        2.58      2.99 o 
  -4  12   1        0.01        4.55      2.76 o 
  -3  12   1        2.36        5.93      3.93 o 
  -2  12   1        0.40        9.47      2.37 o 
  -1  12   1        1.43        5.42      3.69 o 
   0 -12   2        6.74        2.39      3.56 o 
   1 -12   2        1.43        3.95      3.36 o 
   2 -12   2        0.68        2.35      1.39 o 
   3 -12   2        0.10        2.83      1.34 o 
   4 -12   2        0.11        2.39      1.56 o 
   5 -12   2        0.01       -0.68      1.93 o 
  -2 -11   2        0.02        7.49      4.03 o 
  -1 -11   2        5.58        5.95      1.90 o 
   0 -11   2        0.62        5.37      1.56 o 
   1 -11   2        1.00        0.07      0.93 o 
   2 -11   2       44.79       44.95      3.95 o 
   3 -11   2      292.60      320.68     49.35 o 
   4 -11   2       93.51      101.58      5.92 o 
   5 -11   2        0.73        3.44      2.06 o 
   6 -11   2        0.27        5.21      2.64 o 
   7 -11   2        4.98        2.28      2.14 o 
  -3 -10   2        3.68       -0.57      4.14 o 
  -2 -10   2        7.69        4.49      2.06 o 
  -1 -10   2       18.23       21.77      4.18 o 
   0 -10   2        5.64        5.00      1.21 o 
   1 -10   2       56.55       62.17      5.80 o 
   2 -10   2        7.83        8.84      1.55 o 
   3 -10   2       27.94       27.74      3.17 o 
   4 -10   2       57.32       64.91      5.00 o 
   5 -10   2       90.19      103.68     14.06 o 
   6 -10   2       55.33       73.65     19.86 o 
   7 -10   2       25.13       25.78      4.75 o 
   8 -10   2       16.98       17.93      3.19 o 
  -4  -9   2        1.70        1.52      4.18 o 
  -3  -9   2        2.37        2.81      3.73 o 
  -2  -9   2        5.17        6.14      1.34 o 
  -1  -9   2        1.63        1.62      0.87 o 
   0  -9   2       17.88       15.61      2.47 o 
   1  -9   2       72.77       77.19      6.06 o 
   2  -9   2       60.97       67.64      8.08 o 
   3  -9   2       58.17       62.81      5.68 o 
   4  -9   2      363.50      406.79     32.41 o 
   5  -9   2      328.94      353.10     50.46 o 
   6  -9   2       15.88       15.88      2.88 o 
   7  -9   2       50.60       59.83      6.36 o 
   8  -9   2      116.28      119.29     32.16 o 
   9  -9   2      159.85      165.32     32.39 o 
  -5  -8   2        3.85       -0.51      2.09 o 
  -4  -8   2       27.13       21.67      3.78 o 
  -3  -8   2      118.98      132.97     19.14 o 
  -2  -8   2       15.92       17.38      2.54 o 
  -1  -8   2        6.99        7.48      1.63 o 
   0  -8   2        8.82        9.23      1.53 o 
   1  -8   2       34.24       30.47      3.39 o 
   2  -8   2        6.66        7.77      2.67 o 
   3  -8   2      106.96      109.55      9.30 o 
   4  -8   2      350.92      388.57     36.01 o 
   5  -8   2       54.04       55.20     15.19 o 
   6  -8   2       57.00       61.19     24.55 o 
   7  -8   2       35.50       41.73      6.47 o 
   8  -8   2       26.47       27.74      9.52 o 
   9  -8   2        0.83        1.10      3.12 o 
  -6  -7   2        1.14        1.61      2.51 o 
  -5  -7   2       25.78       25.55      4.22 o 
  -4  -7   2        5.69        5.61      1.79 o 
  -3  -7   2        6.48        7.06      1.56 o 
  -2  -7   2       63.43       59.05      4.14 o 
  -1  -7   2        4.87        2.53      0.93 o 
   0  -7   2        1.01        1.76      0.99 o 
   1  -7   2        5.17        5.10      1.59 o 
   2  -7   2      151.98      145.46      3.93 o 
   3  -7   2        0.98        2.99      1.15 o 
   4  -7   2        0.65       -1.02      1.27 o 
   5  -7   2      236.10      266.52     53.65 o 
   6  -7   2       58.47       38.64     19.24 o 
   7  -7   2      104.33      100.25     36.23 o 
   8  -7   2      162.64      156.20     30.40 o 
   9  -7   2       36.33       48.42      5.81 o 
  -7  -6   2       20.07       17.14      2.80 o 
  -6  -6   2       34.43       31.29      4.31 o 
  -5  -6   2       13.52       10.41      3.38 o 
  -4  -6   2      104.13      102.65     14.81 o 
  -3  -6   2      322.93      363.38     49.76 o 
  -2  -6   2        3.45        1.23      0.85 o 
  -1  -6   2       19.84       22.09      2.19 o 
   0  -6   2        4.19        5.96      1.14 o 
   1  -6   2      131.83      112.94      2.83 o 
   2  -6   2      623.30      555.97      8.24 o 
   3  -6   2      217.01      213.31      5.83 o 
   4  -6   2       51.67       41.91      3.85 o 
   5  -6   2      112.93      125.79     16.52 o 
   6  -6   2       75.33       97.29     18.12 o 
   7  -6   2       16.81       12.19      6.56 o 
   8  -6   2        5.49        5.20      2.98 o 
   9  -6   2        6.80        3.13      2.45 o 
  10  -6   2       13.91       15.29      3.03 o 
  -8  -5   2       21.17        9.46      2.39 o 
  -7  -5   2        9.05        9.05      1.99 o 
  -6  -5   2        9.28       11.96      3.52 o 
  -5  -5   2        8.68        9.22      1.63 o 
  -4  -5   2       29.51       34.18      2.55 o 
  -3  -5   2       77.02       79.41      7.94 o 
  -2  -5   2      465.10      505.33     78.73 o 
  -1  -5   2       38.43       35.86      4.93 o 
   0  -5   2      242.07      229.03     12.80 o 
   1  -5   2        1.14       -0.61      1.03 o 
   2  -5   2      699.75      622.24      6.14 o 
   3  -5   2       84.64       86.84      4.57 o 
   4  -5   2        7.83       14.56      1.71 o 
   5  -5   2       68.49       62.73      8.35 o 
   6  -5   2      175.34      142.68     28.80 o 
   7  -5   2       86.88       84.18     13.05 o 
   8  -5   2        6.26        2.69      2.45 o 
   9  -5   2        3.34        4.31      6.18 o 
  10  -5   2       11.06        5.68      2.83 o 
  -8  -4   2       18.59       22.47      2.63 o 
  -7  -4   2       14.97       15.28      2.35 o 
  -6  -4   2       10.61       10.26      1.93 o 
  -5  -4   2       30.46       33.92      2.92 o 
  -4  -4   2        0.85        1.37      1.63 o 
  -3  -4   2      612.82      633.79     89.82 o 
  -1  -4   2     4547.32     5628.93     53.59 o 
   0  -4   2       65.34       62.09      2.52 o 
   1  -4   2       40.67       29.81      2.90 o 
   2  -4   2     1020.22      955.20     29.45 o 
   3  -4   2       22.91       26.63      4.47 o 
   4  -4   2      103.19      175.93     13.27 o 
   5  -4   2        1.02       -0.43      2.18 o 
   6  -4   2        8.17        9.96      2.06 o 
   7  -4   2      324.80      386.33     42.85 o 
   8  -4   2        5.13        4.92      2.19 o 
   9  -4   2       10.13       19.73      3.86 o 
  10  -4   2       27.52       23.45      4.53 o 
  -9  -3   2       18.96       15.91      3.26 o 
  -8  -3   2        0.04        1.94      4.67 o 
  -7  -3   2       66.83       70.72      3.81 o 
  -6  -3   2       23.15       25.90      3.29 o 
  -5  -3   2      145.57      178.23     22.53 o 
  -4  -3   2      198.66      194.04     27.89 o 
  -3  -3   2       52.25       64.79      6.14 o 
  -2  -3   2     1209.78     1365.45    165.95 o 
  -1  -3   2      202.87      221.47     27.36 o 
   0  -3   2       35.20       29.55      1.47 o 
   2  -3   2      523.16      468.19     38.77 o 
   3  -3   2       54.13       54.40      3.50 o 
   4  -3   2      406.52      423.34     23.21 o 
   5  -3   2       82.59      106.17      8.56 o 
   6  -3   2       60.24       57.39      6.69 o 
   7  -3   2        3.57        7.00      2.71 o 
   8  -3   2       17.34       16.33      4.06 o 
   9  -3   2        3.64        4.91      3.29 o 
  10  -3   2       24.20       19.43      4.32 o 
  -9  -2   2       13.53       20.71      6.00 o 
  -8  -2   2       15.39       15.39      3.98 o 
  -7  -2   2       18.29       16.43      1.96 o 
  -6  -2   2       16.72       16.85      1.89 o 
  -5  -2   2       20.48       11.94      3.46 o 
  -4  -2   2       23.09       26.00      2.84 o 
  -3  -2   2      842.97      954.12    108.09 o 
  -2  -2   2     1594.55     1580.78    249.35 o 
  -1  -2   2     9104.96     8174.21     26.41 o 
   0  -2   2    16650.45    11875.78     28.93 o 
   1  -2   2      476.23      456.40     35.27 o 
   2  -2   2      489.38      553.41     71.22 o 
   3  -2   2     2632.51     3072.27     53.26 o 
   4  -2   2     1795.69     1962.76    226.29 o 
   5  -2   2       21.78       16.33      2.41 o 
   6  -2   2        0.33        0.83      2.84 o 
   7  -2   2      131.98      136.69      7.89 o 
   8  -2   2       32.19       25.88      4.83 o 
   9  -2   2        8.25        9.62      2.92 o 
  10  -2   2        1.58       -0.12      3.15 o 
  -9  -1   2        7.67        3.67      5.76 o 
  -8  -1   2       34.65       37.18      7.18 o 
  -7  -1   2        0.63        2.89      1.38 o 
  -6  -1   2       92.63       94.44     11.65 o 
  -5  -1   2       10.76       13.72      2.58 o 
  -4  -1   2        8.83        7.18      1.37 o 
  -3  -1   2       93.10       83.93     11.61 o 
  -2  -1   2     3024.18     3416.24    358.47 o 
  -1  -1   2     1197.25     1347.15     98.82 o 
   0  -1   2      205.26      209.43      6.39 o 
   1  -1   2     3557.57     4238.33     14.62 o 
   2  -1   2     1008.53     1141.09     23.40 o 
   3  -1   2       55.69       49.86      3.51 o 
   4  -1   2       90.68      108.42     16.82 o 
   5  -1   2       27.49       22.70      5.25 o 
   6  -1   2      242.57      198.91     42.59 o 
   7  -1   2        2.28        2.22      2.33 o 
   8  -1   2       13.56       13.43      3.95 o 
   9  -1   2        8.16       10.50      2.62 o 
 -10   0   2        2.08        2.70      2.99 o 
  -9   0   2       21.75       17.01      3.17 o 
  -8   0   2      115.88      129.79     28.38 o 
  -7   0   2       28.15       30.04      6.31 o 
  -6   0   2        2.34        2.42      1.02 o 
  -5   0   2      242.83      252.10     26.80 o 
  -4   0   2      387.61      394.09     38.26 o 
  -3   0   2      199.99      227.04     20.44 o 
  -2   0   2     5190.05     4945.75     17.77 o 
  -1   0   2        5.08        5.13      0.87 o 
   0   0   2        1.72        8.13      1.30 o 
   1   0   2     2732.33     2982.23     12.15 o 
   2   0   2      167.32      174.76     20.30 o 
   3   0   2       42.03       55.82      9.36 o 
   4   0   2      183.83      180.31     32.92 o 
   5   0   2     1307.52     1415.75    219.75 o 
   6   0   2       45.40       35.81      7.43 o 
   7   0   2      136.77      106.22     28.17 o 
   8   0   2        3.12        7.46      2.73 o 
   9   0   2        6.95        7.52      3.11 o 
 -10   1   2       62.56       50.14     14.15 o 
  -9   1   2      145.01      157.70     33.35 o 
  -8   1   2      156.04      176.15     25.93 o 
  -7   1   2        0.05        4.15      2.66 o 
  -6   1   2      137.07      116.78     12.36 o 
  -5   1   2       33.92       31.31      3.02 o 
  -4   1   2      909.95     1079.63     81.08 o 
  -3   1   2      381.49      434.63     38.87 o 
  -2   1   2     7654.00     8327.32   1747.16 o 
  -1   1   2      910.55      998.63    138.13 o 
   0   1   2       59.21       60.44      0.89 o 
   1   1   2      309.91      303.69     30.34 o 
   2   1   2      204.19      258.11     26.57 o 
   3   1   2        2.59        4.29      1.00 o 
   4   1   2      562.16      603.93     94.82 o 
   5   1   2       46.47       49.53      8.08 o 
   6   1   2       18.62       23.61      4.03 o 
   7   1   2       69.87       58.78     10.36 o 
   8   1   2        0.45        2.37      2.27 o 
   9   1   2        4.25        3.12      2.00 o 
 -10   2   2       40.43       38.62      6.56 o 
  -9   2   2      105.01      113.99     28.90 o 
  -8   2   2       77.64       94.06     20.16 o 
  -7   2   2      154.81      160.97     21.75 o 
  -6   2   2        2.27        0.53      3.97 o 
  -5   2   2      661.83      779.98    144.68 o 
  -4   2   2       99.22      136.62     31.17 o 
  -3   2   2       54.00       60.00      5.06 o 
  -2   2   2      897.20     1028.88    103.49 o 
  -1   2   2     2077.46     2083.29    238.74 o 
   0   2   2      512.10      458.23     30.92 o 
   1   2   2      587.72      626.90     45.88 o 
   2   2   2       57.82       57.36      6.22 o 
   3   2   2        3.40        3.62      2.22 o 
   4   2   2        0.04        1.89      2.02 o 
   5   2   2       69.22       68.43      8.11 o 
   6   2   2        7.59        9.60      1.36 o 
   7   2   2       54.35       56.70     10.09 o 
   8   2   2       70.07       88.45      7.19 o 
 -10   3   2        6.54        9.22      3.40 o 
  -9   3   2        1.71        6.19      2.72 o 
  -8   3   2      197.07      189.29     49.69 o 
  -7   3   2      717.88      784.17    134.78 o 
  -6   3   2      334.16      355.99     69.84 o 
  -5   3   2     1303.32     1472.14    353.92 o 
  -4   3   2      131.73      113.94     18.72 o 
  -3   3   2     2403.73     2305.71    306.90 o 
  -2   3   2      889.57      858.28    108.24 o 
  -1   3   2        0.13        1.73      1.95 o 
   0   3   2        0.03       -0.18      1.36 o 
   1   3   2      530.69      480.48     48.61 o 
   2   3   2      711.88      688.37     84.80 o 
   3   3   2      111.89      122.04     14.91 o 
   4   3   2       26.38       27.87      3.73 o 
   5   3   2      101.71      101.96     13.63 o 
   6   3   2      257.43      275.62     32.69 o 
   7   3   2        6.57        4.96      1.89 o 
   8   3   2       31.67       27.76      4.34 o 
 -10   4   2       11.90        8.74      4.84 o 
  -9   4   2        0.03       -0.81      2.00 o 
  -8   4   2       18.16       20.54      4.10 o 
  -7   4   2       75.10       68.09     12.33 o 
  -6   4   2        5.79        9.29      1.56 o 
  -5   4   2      149.34      125.40     17.94 o 
  -4   4   2     1125.55     1079.86    162.79 o 
  -3   4   2       39.58       44.51      6.66 o 
  -2   4   2     1026.75     1080.78    139.50 o 
  -1   4   2      714.99      741.38     72.98 o 
   0   4   2      322.52      319.55     23.28 o 
   1   4   2       25.67       24.74      4.05 o 
   2   4   2      153.82      165.87     12.91 o 
   3   4   2       45.05       42.03      6.84 o 
   4   4   2      111.53      101.62     18.37 o 
   5   4   2       29.33       27.08      3.89 o 
   6   4   2      353.37      366.27     35.32 o 
   7   4   2        7.71        9.83      2.47 o 
   8   4   2        0.01       -1.38      3.82 o 
 -10   5   2        0.03       -0.31      3.07 o 
  -9   5   2       57.79       55.35     19.16 o 
  -8   5   2      116.38      112.30     13.02 o 
  -7   5   2      192.13      198.97     38.99 o 
  -6   5   2      248.23      289.98     41.73 o 
  -5   5   2       43.08       47.68      8.87 o 
  -4   5   2       32.78       28.32      4.47 o 
  -3   5   2      614.34      628.72     81.08 o 
  -2   5   2      401.25      393.72     43.81 o 
  -1   5   2      614.59      594.90     43.80 o 
   0   5   2       46.74       43.04      2.76 o 
   1   5   2      141.18      124.27     15.30 o 
   2   5   2       10.39        7.62      1.22 o 
   3   5   2        6.48        6.83      1.31 o 
   4   5   2       27.23       30.20      3.72 o 
   5   5   2       12.46       12.08      3.77 o 
   6   5   2       35.28       29.02     15.47 o 
   7   5   2        0.98        2.20      2.07 o 
 -10   6   2        6.08        1.17      2.36 o 
  -9   6   2       20.27       22.83      3.22 o 
  -8   6   2       55.08       70.62     12.12 o 
  -7   6   2       42.11       48.93     15.01 o 
  -6   6   2       40.73       40.08      9.37 o 
  -5   6   2       26.81       20.85      5.46 o 
  -4   6   2       63.83       48.45      7.28 o 
  -3   6   2      316.86      345.79     37.71 o 
  -2   6   2      319.48      360.20     36.91 o 
  -1   6   2      163.50      178.87     10.06 o 
   0   6   2        2.18        1.00      0.89 o 
   1   6   2      375.54      358.70     40.24 o 
   2   6   2       25.01       21.84      3.64 o 
   3   6   2      236.49      275.63     57.21 o 
   4   6   2      105.84       92.58     31.35 o 
   5   6   2        2.06        3.19      2.82 o 
   6   6   2        1.26        0.46      2.65 o 
 -10   7   2       26.65       25.07      6.28 o 
  -9   7   2        9.16        4.83      6.17 o 
  -8   7   2        0.08        0.81      2.78 o 
  -7   7   2       27.09       29.57      5.59 o 
  -6   7   2       39.08       46.99      9.74 o 
  -5   7   2       83.58       71.73     15.00 o 
  -4   7   2       74.56       60.17     12.13 o 
  -3   7   2       49.73       46.13      5.95 o 
  -2   7   2      173.69      175.78     15.45 o 
  -1   7   2      222.33      224.87     14.57 o 
   0   7   2       70.22       66.14      6.59 o 
   1   7   2       15.03       16.77      2.91 o 
   2   7   2       28.65       33.76      4.60 o 
   3   7   2       19.50       21.60      5.71 o 
   4   7   2       81.30       96.59     23.25 o 
   5   7   2       33.08       44.07      4.39 o 
   6   7   2        0.40       -3.41      3.41 o 
  -9   8   2        2.38        1.13      2.02 o 
  -8   8   2       58.72       66.63      8.59 o 
  -7   8   2       29.92       34.57      5.23 o 
  -6   8   2       71.86       63.00     25.03 o 
  -5   8   2        5.44        2.39      1.40 o 
  -4   8   2      123.82      100.32     11.23 o 
  -3   8   2       10.31       10.85      1.40 o 
  -2   8   2       63.81       59.03      4.07 o 
  -1   8   2        9.54        9.68      1.53 o 
   0   8   2        4.38        3.72      1.47 o 
   1   8   2        3.84        3.37      3.30 o 
   2   8   2       15.08       12.43      4.98 o 
   3   8   2        4.64        5.78      3.99 o 
   4   8   2       30.72       25.49      9.63 o 
   5   8   2        0.33        1.88      2.94 o 
  -9   9   2        6.31        5.35      4.03 o 
  -8   9   2      174.11      189.23     28.03 o 
  -7   9   2       40.71       48.43     11.62 o 
  -6   9   2       17.94       23.03      3.42 o 
  -5   9   2       18.26       18.17      3.08 o 
  -4   9   2        4.68        4.96      1.74 o 
  -3   9   2        0.01        2.51      1.76 o 
  -2   9   2       65.97       64.72      4.73 o 
  -1   9   2        0.85        4.17      2.02 o 
   0   9   2       76.01       76.29      8.03 o 
   1   9   2       10.03       11.76      2.68 o 
   2   9   2        5.05        8.11      2.22 o 
   3   9   2       33.00       48.99     14.09 o 
   4   9   2        0.63        1.37      1.94 o 
  -8  10   2       30.50       37.29      4.96 o 
  -7  10   2       17.48       18.42      6.52 o 
  -6  10   2        2.01        3.53      3.45 o 
  -5  10   2        5.43        6.01      1.88 o 
  -4  10   2        1.71        1.35      1.20 o 
  -3  10   2        7.98        7.39      2.02 o 
  -2  10   2       15.90       15.97      3.36 o 
  -1  10   2       73.83       72.34      7.19 o 
   0  10   2        0.52       -0.70      2.26 o 
   1  10   2        7.94        7.75      4.19 o 
   2  10   2        2.08        4.45      2.00 o 
  -7  11   2       83.21       92.82     11.49 o 
  -6  11   2       20.36       21.66      5.40 o 
  -5  11   2        2.56        3.29      1.42 o 
  -4  11   2       31.09       30.28      3.46 o 
  -3  11   2        0.04        0.92      3.20 o 
  -2  11   2       65.71       65.21      6.07 o 
  -1  11   2       15.75       20.05      4.14 o 
   0  11   2        1.07       -0.62      2.34 o 
   1  11   2       27.04       38.15      5.11 o 
  -4  12   2        0.65        3.36      1.85 o 
  -3  12   2        8.82       11.57      4.40 o 
  -2  12   2       17.57       17.71      3.12 o 
   0 -12   3        5.44        9.57      5.36 o 
   1 -12   3        0.14        3.43      3.46 o 
   3 -12   3       15.20       15.18      1.93 o 
   4 -12   3       15.13       20.93      3.12 o 
   5 -12   3        5.30        6.95      2.00 o 
  -2 -11   3        0.50       -3.77      3.77 o 
  -1 -11   3        5.83        7.02      4.03 o 
   0 -11   3       10.24        7.08      2.35 o 
   1 -11   3       17.58       13.37      2.37 o 
   2 -11   3       10.65        9.62      2.02 o 
   3 -11   3      111.70       99.68     11.42 o 
   4 -11   3       61.12       65.59      4.64 o 
   5 -11   3        0.23        3.34      2.06 o 
   6 -11   3        1.66        5.78      1.91 o 
   7 -11   3       42.18       43.70     14.39 o 
  -3 -10   3        8.98        5.31      4.24 o 
  -2 -10   3        5.47        3.09      1.92 o 
  -1 -10   3        7.14        5.57      1.40 o 
   0 -10   3       27.29       26.41      3.09 o 
   1 -10   3        2.79        2.90      0.92 o 
   2 -10   3       56.61       59.75      4.90 o 
   3 -10   3      109.78      116.05     11.09 o 
   4 -10   3       40.28       39.56      4.71 o 
   5 -10   3      142.55      159.73     31.34 o 
   6 -10   3        4.81        4.47      2.13 o 
   7 -10   3        0.14        1.76      2.37 o 
   8 -10   3        3.66        8.00      2.59 o 
  -4  -9   3        5.31        6.92      4.58 o 
  -3  -9   3        5.78        7.64      2.56 o 
  -2  -9   3        4.82        6.42      1.73 o 
  -1  -9   3        2.58        3.30      1.42 o 
   0  -9   3       18.36       20.10      2.16 o 
   1  -9   3       31.90       32.16      2.89 o 
   2  -9   3        3.72        5.58      1.31 o 
   3  -9   3       58.24       61.18      3.94 o 
   4  -9   3      185.24      204.38     13.41 o 
   5  -9   3      110.74      121.78      7.81 o 
   6  -9   3      135.47      158.83     33.78 o 
   7  -9   3      101.69      114.45     13.00 o 
   8  -9   3       40.59       41.63      8.55 o 
  -5  -8   3       27.43       27.28      3.54 o 
  -4  -8   3       22.18       19.65      2.40 o 
  -3  -8   3        3.99        3.67      1.96 o 
  -2  -8   3        0.02       -0.65      1.36 o 
  -1  -8   3        0.10        2.31      1.31 o 
   0  -8   3       21.11       22.90      2.48 o 
   1  -8   3      455.71      471.77     12.33 o 
   2  -8   3      166.48      161.71      4.64 o 
   3  -8   3      197.36      189.24      6.86 o 
   4  -8   3      165.77      153.28     15.18 o 
   5  -8   3       97.77      111.40     20.89 o 
   6  -8   3        1.02       -1.00      2.45 o 
   7  -8   3        0.24        1.23      2.05 o 
   8  -8   3       12.24       13.92      3.07 o 
   9  -8   3        7.53        3.01      3.85 o 
  -6  -7   3        4.98        4.12      2.21 o 
  -5  -7   3        3.47        6.25      1.83 o 
  -4  -7   3        1.22        2.21      1.74 o 
  -3  -7   3       62.33       74.48     11.87 o 
  -2  -7   3       87.74       94.21     14.68 o 
  -1  -7   3        8.06        8.80      2.08 o 
   0  -7   3       39.80       37.37      3.21 o 
   1  -7   3      236.72      215.64      6.55 o 
   2  -7   3      173.79      164.21      5.05 o 
   3  -7   3       98.35       91.83      5.85 o 
   4  -7   3      212.58      229.87     18.15 o 
   5  -7   3       78.83       63.60     13.80 o 
   6  -7   3        9.25        6.48      2.42 o 
   7  -7   3       44.28       60.01     13.11 o 
   8  -7   3        0.03        3.49      1.34 o 
   9  -7   3        5.87        6.17      2.50 o 
  -7  -6   3        5.31        2.08      2.11 o 
  -6  -6   3       20.56       20.58      3.10 o 
  -5  -6   3        0.08       -1.52      1.52 o 
  -4  -6   3      375.39      437.87     53.19 o 
  -3  -6   3      971.21     1085.25    172.94 o 
  -2  -6   3      274.47      316.26     52.39 o 
  -1  -6   3        3.47        9.57      4.81 o 
   0  -6   3      234.91      251.09      9.67 o 
   1  -6   3      155.46      141.65      3.76 o 
   2  -6   3       26.73       23.39      1.88 o 
   3  -6   3      295.46      308.81     14.09 o 
   4  -6   3       23.03       26.88      2.56 o 
   5  -6   3      145.96      182.65     17.15 o 
   6  -6   3      428.78      487.18     84.42 o 
   7  -6   3        2.33        4.01      2.23 o 
   8  -6   3        0.83        2.85      2.09 o 
   9  -6   3       77.20       86.10     12.29 o 
  -8  -5   3       26.77       19.08      3.04 o 
  -7  -5   3       12.12       10.86      2.02 o 
  -6  -5   3       24.06       20.68      2.15 o 
  -5  -5   3       11.02       12.75      1.67 o 
  -4  -5   3        5.20        4.15      2.33 o 
  -3  -5   3       41.83       38.33      4.08 o 
  -2  -5   3       25.68       21.28      2.93 o 
  -1  -5   3       36.74       47.13      6.53 o 
   0  -5   3      553.31      496.70     16.86 o 
   1  -5   3      105.82       88.65      2.60 o 
   2  -5   3       11.06       11.56      1.67 o 
   3  -5   3     1175.73     1157.30     97.79 o 
   4  -5   3        3.69        1.99      0.70 o 
   5  -5   3      164.75      168.56     34.82 o 
   6  -5   3       44.24       41.09      7.53 o 
   7  -5   3        0.16        5.80      2.47 o 
   8  -5   3        8.79        8.32      2.45 o 
   9  -5   3       69.37       78.97      6.83 o 
  10  -5   3       69.63       90.41     18.08 o 
  -8  -4   3        0.62        1.93      1.10 o 
  -7  -4   3        0.16        1.61      1.75 o 
  -6  -4   3       41.42       42.75      3.18 o 
  -5  -4   3       16.34       16.84      2.03 o 
  -4  -4   3        2.64        2.92      1.24 o 
  -3  -4   3      240.26      250.53     30.49 o 
  -2  -4   3     3653.23     4240.37    529.10 o 
  -1  -4   3     1932.89     2086.23    337.44 o 
   0  -4   3       55.49       54.55      2.09 o 
   1  -4   3      113.18       87.94      7.19 o 
   2  -4   3      207.49      183.12     14.38 o 
   3  -4   3     3058.53     3616.75    545.23 o 
   4  -4   3      655.19      804.21     75.81 o 
   5  -4   3       14.78        9.36      1.99 o 
   6  -4   3       69.94       73.33      6.20 o 
   7  -4   3      127.68      123.38     26.88 o 
   8  -4   3        2.90        3.47      2.28 o 
   9  -4   3        3.80        1.50      2.24 o 
  10  -4   3        0.50        3.77      3.30 o 
  -9  -3   3        6.08        7.73      2.78 o 
  -8  -3   3        3.03        4.56      1.96 o 
  -7  -3   3       53.95       65.77      5.02 o 
  -6  -3   3       19.49       25.38      2.42 o 
  -5  -3   3        1.11        0.22      1.25 o 
  -4  -3   3      224.64      263.11     26.50 o 
  -3  -3   3      884.95     1017.85     85.56 o 
  -2  -3   3       43.78       40.56      6.05 o 
  -1  -3   3      359.18      369.75     47.83 o 
   0  -3   3        0.94        2.02      0.87 o 
   1  -3   3     1329.93     1249.04    138.70 o 
   2  -3   3        7.62        4.19      1.12 o 
   3  -3   3      100.86      129.61     20.84 o 
   4  -3   3      262.33      290.09      8.66 o 
   5  -3   3      231.83      216.48     16.69 o 
   6  -3   3      158.10      139.84     10.65 o 
   7  -3   3        7.20        7.70      2.86 o 
   8  -3   3       13.90       16.15      3.23 o 
   9  -3   3        0.26        5.26      2.14 o 
  10  -3   3        4.65        3.67      2.34 o 
  -9  -2   3       24.22       26.17      6.43 o 
  -8  -2   3       14.68       10.64      1.74 o 
  -7  -2   3       32.16       37.69      4.38 o 
  -6  -2   3       21.90       25.43      3.26 o 
  -5  -2   3       13.53       13.87      1.97 o 
  -4  -2   3       19.19       19.30      1.79 o 
  -3  -2   3        7.02        7.53      1.20 o 
  -2  -2   3        2.80        2.15      0.96 o 
  -1  -2   3       93.59      124.15     16.11 o 
   0  -2   3      140.53      137.92      8.85 o 
   1  -2   3        2.22        1.45      0.75 o 
   2  -2   3      602.18      665.21     80.76 o 
   3  -2   3      523.56      639.91     21.11 o 
   4  -2   3     2141.90     2357.55    168.89 o 
   5  -2   3      110.88       96.55     16.99 o 
   6  -2   3       26.27       28.87      3.55 o 
   7  -2   3        5.51        1.99      2.88 o 
   8  -2   3       15.59       17.40      3.24 o 
   9  -2   3       40.41       40.37      6.79 o 
  -9  -1   3       61.08       67.81      6.37 o 
  -8  -1   3       18.45       24.67     12.92 o 
  -7  -1   3       97.13       95.06     10.09 o 
  -6  -1   3      131.51      128.81     10.58 o 
  -5  -1   3      177.56      205.62     22.51 o 
  -4  -1   3      231.02      230.61     24.56 o 
  -3  -1   3      622.69      672.03     49.70 o 
  -2  -1   3      225.41      251.70     15.55 o 
  -1  -1   3      810.43      723.11     38.80 o 
   0  -1   3        0.83        1.52      0.97 o 
   1  -1   3      127.22      143.97     21.69 o 
   2  -1   3      411.28      453.57     38.40 o 
   3  -1   3      111.62      120.28      9.12 o 
   4  -1   3        1.22        2.95      1.03 o 
   5  -1   3       71.95       62.78     11.74 o 
   6  -1   3       43.53       35.15      6.53 o 
   7  -1   3       28.20       30.24      3.60 o 
   8  -1   3        7.02        4.24      2.10 o 
   9  -1   3       31.59       30.23      6.48 o 
 -10   0   3       29.61       22.41      7.53 o 
  -9   0   3       34.15       40.76      4.32 o 
  -8   0   3       76.42       83.55     10.73 o 
  -7   0   3        4.26        6.29      2.74 o 
  -6   0   3       34.91       35.99      6.96 o 
  -5   0   3       25.56       28.79      3.85 o 
  -4   0   3      198.52      183.72     14.98 o 
  -3   0   3      328.13      366.35     29.51 o 
  -2   0   3      383.80      433.31     50.25 o 
  -1   0   3     1665.04     1746.24    244.65 o 
   1   0   3      271.47      280.61     35.85 o 
   2   0   3      166.00      164.72      8.10 o 
   3   0   3        3.53        4.47      0.88 o 
   4   0   3       83.79      100.09     17.61 o 
   5   0   3       60.44       55.97     15.97 o 
   6   0   3      131.55      132.33     24.24 o 
   7   0   3        4.05        3.27      1.79 o 
   8   0   3        8.75        5.71      2.56 o 
   9   0   3       27.25       29.04      4.03 o 
 -10   1   3        0.17        6.60      6.09 o 
  -9   1   3       67.76       71.81     16.82 o 
  -8   1   3      424.07      491.36     92.62 o 
  -7   1   3       48.88       58.17     10.19 o 
  -6   1   3      457.02      630.60     13.35 o 
  -5   1   3     1421.92     1681.17    161.30 o 
  -4   1   3       22.84       38.16      5.45 o 
  -3   1   3     1733.08     2135.97    239.37 o 
  -2   1   3     2349.66     2581.54    596.96 o 
  -1   1   3      392.11      426.20     49.64 o 
   0   1   3      170.46      167.13      8.76 o 
   1   1   3     1276.17     1335.80     76.13 o 
   2   1   3       60.85       56.25      9.46 o 
   3   1   3      129.04      140.62     22.36 o 
   4   1   3        9.52        6.94      1.56 o 
   5   1   3      263.53      277.19     38.21 o 
   6   1   3      116.65      123.97     21.04 o 
   7   1   3       24.10       16.82      7.95 o 
   8   1   3        0.40        2.15      2.71 o 
   9   1   3       16.47       15.64      4.79 o 
 -10   2   3        1.87        2.49      2.19 o 
  -9   2   3       55.82       55.32     13.41 o 
  -8   2   3       57.81       55.98     15.28 o 
  -7   2   3        2.42        3.77      6.60 o 
  -6   2   3      236.06      263.59     35.46 o 
  -5   2   3        7.71        8.18      1.46 o 
  -4   2   3       27.74       37.54      5.23 o 
  -3   2   3     2025.24     2565.73    171.87 o 
  -2   2   3     2653.23     2982.88    342.00 o 
  -1   2   3      245.70      245.87     24.94 o 
   0   2   3      245.86      256.72     11.45 o 
   1   2   3      717.31      804.95     57.29 o 
   2   2   3      153.29      164.09     16.90 o 
   3   2   3       98.60      118.43     13.97 o 
   4   2   3      130.18      137.82     23.87 o 
   5   2   3       61.14       52.31      9.13 o 
   6   2   3       20.97       24.89      5.51 o 
   7   2   3       54.46       54.94      6.53 o 
   8   2   3        7.74       10.42      3.00 o 
 -10   3   3       30.92       43.70     14.83 o 
  -9   3   3       46.58       44.45     15.71 o 
  -8   3   3      116.39      110.22     18.81 o 
  -7   3   3      636.29      722.33    147.91 o 
  -6   3   3      208.34      258.10     45.79 o 
  -5   3   3       50.54       65.86     11.54 o 
  -4   3   3       59.08       52.13      4.42 o 
  -3   3   3        1.33        1.81      1.42 o 
  -2   3   3      299.51      313.45     36.96 o 
  -1   3   3        4.80        1.04      1.61 o 
   0   3   3      281.02      315.45     27.89 o 
   1   3   3        1.31       -0.41      0.91 o 
   2   3   3        8.89        6.13      1.19 o 
   3   3   3        9.32        9.50      1.53 o 
   4   3   3       50.06       43.63      4.07 o 
   5   3   3      120.61      124.94     18.25 o 
   6   3   3        1.63        0.51      1.47 o 
   7   3   3       23.50       26.35      5.97 o 
   8   3   3        6.96        5.33      4.24 o 
 -10   4   3       10.33       12.29      5.19 o 
  -9   4   3      110.89      109.67     17.21 o 
  -8   4   3        8.38        7.59      3.88 o 
  -7   4   3      147.06      153.70     36.01 o 
  -6   4   3       68.61       57.87     17.31 o 
  -5   4   3       28.73       33.20     10.11 o 
  -4   4   3        8.61        6.03      2.97 o 
  -3   4   3     2065.88     2245.03    278.63 o 
  -2   4   3      790.54      910.14    115.52 o 
  -1   4   3        1.10        1.40      0.68 o 
   0   4   3      685.14      699.12     50.14 o 
   1   4   3      247.89      223.18     47.98 o 
   2   4   3      158.07      167.96     14.45 o 
   3   4   3       24.54       19.93      2.95 o 
   4   4   3        7.27        4.79      2.35 o 
   5   4   3       17.95       17.13      2.01 o 
   6   4   3       51.65       48.17      3.78 o 
   7   4   3        0.00        1.88      2.92 o 
 -10   5   3        7.49        9.68      3.17 o 
  -9   5   3       17.97       19.96      3.09 o 
  -8   5   3       60.72       65.09     15.06 o 
  -7   5   3       18.84       17.95      3.26 o 
  -6   5   3        5.78       10.06      2.37 o 
  -5   5   3       32.93       25.27      4.05 o 
  -4   5   3       86.93       81.82     11.93 o 
  -3   5   3       49.15       41.14      5.80 o 
  -2   5   3      287.61      296.93     39.77 o 
  -1   5   3       15.29       17.99      3.61 o 
   0   5   3       19.44       14.53      1.59 o 
   1   5   3        4.68        5.33      1.98 o 
   2   5   3        0.29        4.19      1.59 o 
   3   5   3     1156.09     1423.16    330.10 o 
   4   5   3      189.80      202.01     48.79 o 
   5   5   3       11.75        7.65      2.85 o 
   6   5   3        3.22        5.08      2.83 o 
   7   5   3       13.44        6.84      2.14 o 
 -10   6   3        0.21        4.01      2.76 o 
  -9   6   3       27.23       21.79      9.61 o 
  -8   6   3      109.22      110.82     18.20 o 
  -7   6   3       47.86       57.01     10.17 o 
  -6   6   3      281.54      327.76     84.19 o 
  -5   6   3      403.45      352.75     51.86 o 
  -4   6   3       29.63       30.96      6.41 o 
  -3   6   3      125.68      143.00     19.29 o 
  -2   6   3        0.24        1.83      1.75 o 
  -1   6   3       23.92       24.67      2.55 o 
   0   6   3        3.59        4.02      1.67 o 
   1   6   3       28.96       27.04      7.52 o 
   2   6   3       17.65       17.81      8.47 o 
   3   6   3        7.46        6.56      3.15 o 
   4   6   3        1.85        3.32      1.62 o 
   5   6   3        1.58        4.99      3.39 o 
   6   6   3       10.95        8.29      5.49 o 
 -10   7   3        4.85        6.73      2.23 o 
  -9   7   3      139.13      146.58     28.74 o 
  -8   7   3       31.13       38.99      8.01 o 
  -7   7   3       17.02       15.17      2.81 o 
  -6   7   3       95.19      101.96     26.84 o 
  -5   7   3       39.06       36.38      5.56 o 
  -4   7   3        2.42        1.20      1.26 o 
  -3   7   3       15.69       12.97      1.68 o 
  -2   7   3        1.03        1.98      2.30 o 
  -1   7   3       16.01       14.79      1.82 o 
   0   7   3       16.56       19.81      3.13 o 
   1   7   3       40.18       43.78     11.69 o 
   2   7   3      133.00      120.23     40.96 o 
   3   7   3        2.75        1.71      1.50 o 
   4   7   3       54.39       50.51     19.38 o 
   5   7   3       22.62       30.35     13.01 o 
  -9   8   3       20.39       30.01      4.84 o 
  -8   8   3        2.10        2.60      3.03 o 
  -7   8   3       12.04        8.98      2.01 o 
  -6   8   3       14.42       16.36      3.19 o 
  -5   8   3       16.71       12.33      2.58 o 
  -4   8   3      142.25      138.64     17.98 o 
  -3   8   3      288.76      331.68     41.49 o 
  -2   8   3       56.86       64.20      4.40 o 
  -1   8   3        8.29        7.28      3.04 o 
   0   8   3       27.00       26.52      4.01 o 
   1   8   3        0.02        4.39      2.84 o 
   2   8   3        5.88        6.39      2.19 o 
   3   8   3        0.07        0.22      2.60 o 
   4   8   3        6.05        5.69      2.88 o 
  -9   9   3       16.19       18.49      3.66 o 
  -8   9   3      173.27      226.91     38.13 o 
  -7   9   3       63.63       78.02     15.19 o 
  -6   9   3        4.51        7.53      4.16 o 
  -5   9   3       57.53       57.14     12.78 o 
  -4   9   3        4.11        4.24      3.15 o 
  -3   9   3      146.33      145.28      7.38 o 
  -2   9   3       84.57       80.47      9.25 o 
  -1   9   3        2.11        1.62      1.82 o 
   0   9   3       26.97       35.93      4.40 o 
   1   9   3       14.49       19.67      6.22 o 
   2   9   3        4.20        3.78      2.19 o 
   3   9   3        0.68        0.16      2.75 o 
  -8  10   3       40.92       37.05     11.25 o 
  -7  10   3       26.77       28.12      4.07 o 
  -6  10   3       10.59       13.34      2.71 o 
  -5  10   3       91.28      112.40     15.48 o 
  -4  10   3       12.98       15.54      2.96 o 
  -3  10   3       72.38       62.66      8.96 o 
  -2  10   3        1.73        2.41      2.30 o 
  -1  10   3        1.29        2.22      1.59 o 
   0  10   3        0.07        0.64      2.08 o 
   1  10   3        0.31        3.31      2.12 o 
   2  10   3        0.63        0.70      2.36 o 
  -7  11   3        2.20        2.91      3.12 o 
  -6  11   3        0.89        2.94      2.02 o 
  -5  11   3        1.04        1.72      3.56 o 
  -4  11   3        0.87       -0.32      1.56 o 
  -3  11   3        0.99        1.97      1.00 o 
  -2  11   3       18.62       25.32      6.75 o 
  -1  11   3       19.24       16.46      7.86 o 
   0  11   3        0.38        1.26      2.80 o 
   1 -12   4        3.01        7.49      3.38 o 
   2 -12   4       24.57       24.49      3.81 o 
   3 -12   4       16.68       19.36      2.57 o 
   4 -12   4       29.23       37.00      4.35 o 
   5 -12   4       20.61       21.79      2.91 o 
  -2 -11   4        2.78        3.69      3.95 o 
  -1 -11   4        2.60       -0.52      3.64 o 
   0 -11   4       14.22       14.57      2.55 o 
   1 -11   4        1.65        1.24      1.20 o 
   2 -11   4        0.87       -0.19      1.24 o 
   3 -11   4      116.58      119.71      9.77 o 
   4 -11   4       17.38       17.13      2.17 o 
   5 -11   4       12.38       19.44      3.01 o 
   6 -11   4        3.60        4.16      2.12 o 
   7 -11   4       69.86       66.41     24.25 o 
  -3 -10   4        1.62       -0.55      4.37 o 
  -2 -10   4        0.55       -0.79      1.73 o 
  -1 -10   4        0.00        0.47      0.79 o 
   0 -10   4       54.96       57.47      4.37 o 
   1 -10   4       26.09       24.65      2.67 o 
   2 -10   4        3.05        5.30      1.08 o 
   3 -10   4      142.11      146.34      7.33 o 
   4 -10   4        9.81        9.88      1.29 o 
   5 -10   4       31.74       41.69      4.98 o 
   6 -10   4        1.09        4.33      4.38 o 
   7 -10   4        1.73        4.28      2.29 o 
   8 -10   4        8.21        5.65      2.49 o 
  -5  -9   4        7.75        3.62      4.19 o 
  -4  -9   4        2.50        8.38      4.53 o 
  -3  -9   4       13.06       13.35      2.65 o 
  -2  -9   4        0.39        0.84      0.97 o 
  -1  -9   4       39.82       34.58      3.22 o 
   0  -9   4       81.85       80.34      4.51 o 
   1  -9   4       33.82       30.21      2.95 o 
   2  -9   4       10.67       10.97      1.58 o 
   3  -9   4        4.22        4.43      1.48 o 
   4  -9   4       26.46       26.07      2.47 o 
   5  -9   4        5.62        8.04      1.82 o 
   6  -9   4       67.17       79.60     18.39 o 
   7  -9   4        0.39        4.91      2.47 o 
   8  -9   4        0.29        0.88      3.43 o 
  -6  -8   4        2.51        1.35      4.19 o 
  -5  -8   4       49.94       44.72      3.65 o 
  -4  -8   4      243.11      272.21     30.84 o 
  -3  -8   4       64.24       58.38      8.25 o 
  -2  -8   4        4.50        3.10      1.76 o 
  -1  -8   4        8.96       12.05      1.90 o 
   0  -8   4      187.78      192.32      6.76 o 
   1  -8   4       11.46       15.12      1.95 o 
   2  -8   4      506.65      550.02     22.76 o 
   3  -8   4        7.91       10.40      1.40 o 
   4  -8   4      212.27      231.61     10.04 o 
   5  -8   4       68.53       72.27     15.43 o 
   6  -8   4       26.85       34.29      8.04 o 
   7  -8   4        2.43       -1.22      3.11 o 
   8  -8   4       89.49       96.66     29.45 o 
   9  -8   4        6.28        3.61      4.54 o 
  -6  -7   4        0.01        3.45      3.32 o 
  -5  -7   4       29.87       23.06      2.64 o 
  -4  -7   4        0.69        1.51      1.36 o 
  -3  -7   4        0.21        0.95      1.46 o 
  -2  -7   4        0.56        4.27      1.20 o 
  -1  -7   4      305.33      337.27     33.19 o 
   0  -7   4      183.95      194.79     10.51 o 
   1  -7   4       22.72       19.22      1.88 o 
   2  -7   4      178.47      168.17     10.53 o 
   3  -7   4        9.93       10.14      1.54 o 
   4  -7   4        1.03       -0.49      1.26 o 
   5  -7   4       24.78       26.24      4.22 o 
   6  -7   4       14.37       11.16      2.63 o 
   7  -7   4        4.80        4.52      3.25 o 
   8  -7   4       99.06       88.16     20.38 o 
   9  -7   4       62.50       62.37      8.96 o 
  -7  -6   4        1.92        4.24      1.45 o 
  -6  -6   4       20.55       18.52      2.94 o 
  -5  -6   4        2.90        5.30      1.60 o 
  -4  -6   4      166.08      170.54     23.18 o 
  -3  -6   4      739.74      877.80    106.70 o 
  -2  -6   4      352.35      422.10     62.43 o 
  -1  -6   4       20.68       18.81      2.13 o 
   0  -6   4        5.39        6.77      1.11 o 
   1  -6   4      143.51      119.10      6.22 o 
   2  -6   4     2369.58     2302.99    141.38 o 
   3  -6   4      159.21      148.46     13.04 o 
   4  -6   4      123.87      127.62     11.78 o 
   5  -6   4       86.01       82.74      9.97 o 
   6  -6   4       26.62       24.01      4.29 o 
   7  -6   4        8.12        6.25      4.16 o 
   8  -6   4       16.48       14.99      3.04 o 
   9  -6   4       17.64       22.44      9.60 o 
  -8  -5   4        5.51        1.70      1.59 o 
  -7  -5   4        1.30        2.52      1.46 o 
  -6  -5   4        2.92        2.51      1.26 o 
  -5  -5   4        1.28        3.91      2.84 o 
  -4  -5   4       61.91       67.84      3.11 o 
  -3  -5   4      144.68      174.12     19.65 o 
  -2  -5   4      324.55      344.44     54.79 o 
  -1  -5   4       17.32       14.07      1.77 o 
   0  -5   4      303.65      293.99     13.84 o 
   1  -5   4      608.93      592.04     34.68 o 
   2  -5   4       14.99       15.26      2.88 o 
   3  -5   4      111.14      156.89     13.76 o 
   4  -5   4        5.06        8.48      1.62 o 
   5  -5   4      123.79      117.05     16.94 o 
   6  -5   4        2.03        1.63      2.52 o 
   7  -5   4        0.76        5.23      2.29 o 
   8  -5   4       14.52       14.83      2.63 o 
   9  -5   4        7.11        3.94      4.85 o 
  -8  -4   4       24.45       23.68      2.71 o 
  -7  -4   4        4.69        4.05      2.04 o 
  -6  -4   4        1.33        5.47      2.74 o 
  -5  -4   4        8.22        6.72      1.74 o 
  -4  -4   4        0.30        1.25      1.48 o 
  -3  -4   4      467.96      547.67     55.54 o 
  -2  -4   4      140.79      205.41     30.17 o 
  -1  -4   4      127.26      167.00     33.72 o 
   0  -4   4       66.56       55.20      4.64 o 
   1  -4   4      128.10      113.26      9.46 o 
   2  -4   4     1834.53     1914.60    205.75 o 
   3  -4   4     2423.63     2757.66    341.73 o 
   4  -4   4       10.10       10.10      1.56 o 
   5  -4   4        1.61        0.83      1.58 o 
   6  -4   4        2.51        2.45      1.86 o 
   7  -4   4       19.21       21.50      2.98 o 
   8  -4   4       17.50       17.91      2.66 o 
   9  -4   4       60.85       69.32     11.86 o 
  -9  -3   4        3.57        1.55      2.21 o 
  -8  -3   4       29.31       26.91      5.66 o 
  -7  -3   4       49.09       44.75      4.22 o 
  -6  -3   4        7.23        6.89      1.20 o 
  -5  -3   4      112.31      137.71      4.53 o 
  -4  -3   4      295.52      355.92     16.09 o 
  -3  -3   4        0.06       -1.33      1.72 o 
  -2  -3   4       88.15       92.26      8.57 o 
  -1  -3   4       81.53       99.16     14.43 o 
   0  -3   4     1128.50      972.06     75.30 o 
   1  -3   4      924.79      895.47     92.66 o 
   2  -3   4        8.91       10.50      1.23 o 
   3  -3   4       22.44       42.59      4.08 o 
   4  -3   4      205.53      210.88      7.40 o 
   5  -3   4      420.38      441.83     36.16 o 
   6  -3   4       47.41       51.86      6.43 o 
   7  -3   4       72.31       64.44      5.89 o 
   8  -3   4       82.09       74.25      5.76 o 
   9  -3   4       13.73       16.34      3.24 o 
  -9  -2   4       34.22       38.39     10.09 o 
  -8  -2   4        2.68        2.47      1.33 o 
  -7  -2   4       10.71       10.14      1.71 o 
  -6  -2   4       40.10       48.77      7.66 o 
  -5  -2   4       11.39       10.36      1.50 o 
  -4  -2   4        5.52        6.75      1.19 o 
  -3  -2   4       45.61       43.68      2.87 o 
  -2  -2   4      204.54      224.98      9.24 o 
  -1  -2   4       74.45       78.68      4.51 o 
   0  -2   4      348.30      295.89     30.68 o 
   1  -2   4     2587.25     2945.40    267.44 o 
   2  -2   4       31.74       31.10      3.69 o 
   3  -2   4       28.79       42.89      2.71 o 
   4  -2   4       51.54       41.77      3.53 o 
   5  -2   4      197.53      174.77     21.02 o 
   6  -2   4       29.64       21.88      5.51 o 
   7  -2   4       40.57       46.31      4.90 o 
   8  -2   4      109.42      125.00     13.62 o 
   9  -2   4       32.47       34.04      5.57 o 
  -9  -1   4      176.19      213.71     42.13 o 
  -8  -1   4        4.45        4.76      3.20 o 
  -7  -1   4      110.16      109.52      7.39 o 
  -6  -1   4      567.05      624.03     53.89 o 
  -5  -1   4       97.60      115.08     13.53 o 
  -4  -1   4       71.18       76.91      3.80 o 
  -3  -1   4       16.73       16.78      1.54 o 
  -2  -1   4       97.98      116.11     10.88 o 
  -1  -1   4      386.56      369.17     38.13 o 
   0  -1   4     1659.45     1884.71    221.08 o 
   1  -1   4       38.56       26.67      4.79 o 
   2  -1   4      821.88      925.81     98.56 o 
   3  -1   4      594.31      672.74     21.00 o 
   4  -1   4       13.50       18.20      1.99 o 
   5  -1   4      676.15      667.72     89.77 o 
   6  -1   4      119.64      128.21     22.07 o 
   7  -1   4        4.65        4.68      1.67 o 
   8  -1   4      135.07      128.83     14.22 o 
   9  -1   4       70.85       60.94      8.21 o 
 -10   0   4       34.35       36.60     14.70 o 
  -9   0   4       31.22       29.15      5.78 o 
  -8   0   4        8.19        7.71      3.10 o 
  -7   0   4       43.57       50.29      9.09 o 
  -6   0   4      186.12      210.25     20.02 o 
  -5   0   4      417.08      447.82     43.77 o 
  -4   0   4        4.77        4.29      1.38 o 
  -3   0   4      536.89      632.73     63.65 o 
  -2   0   4      491.67      540.40     72.11 o 
  -1   0   4      363.32      410.55     53.25 o 
   0   0   4       44.11       46.49      7.05 o 
   1   0   4      287.30      290.96     45.26 o 
   2   0   4       21.19       25.26      2.17 o 
   3   0   4       32.44       29.61      2.33 o 
   4   0   4       63.85       49.24      8.85 o 
   5   0   4      292.47      299.72     41.20 o 
   6   0   4      191.13      179.59     40.78 o 
   7   0   4       64.08       56.68     13.17 o 
   8   0   4        0.59        3.14      2.09 o 
   9   0   4        2.10        2.91      2.33 o 
 -10   1   4       42.18       51.75      5.15 o 
  -9   1   4       50.53       56.97     14.09 o 
  -8   1   4      311.57      345.52     50.69 o 
  -7   1   4        4.86        5.37      3.21 o 
  -6   1   4       16.03       15.37      3.46 o 
  -5   1   4       99.84      114.98     10.69 o 
  -4   1   4     2632.79     3095.79    382.77 o 
  -3   1   4      717.11      859.34    117.52 o 
  -2   1   4      403.61      518.97     71.32 o 
  -1   1   4     1428.36     1651.35    196.04 o 
   0   1   4      672.63      581.51     47.57 o 
   1   1   4       10.08       11.65      2.48 o 
   2   1   4     1299.93     1549.32    143.71 o 
   3   1   4      108.34      116.54      9.77 o 
   4   1   4       45.86       46.66     11.03 o 
   5   1   4       37.81       39.30      4.56 o 
   6   1   4      262.40      256.28     35.45 o 
   7   1   4       68.21       57.01      9.25 o 
   8   1   4        9.03        9.67      2.32 o 
 -10   2   4       38.78       45.92     24.05 o 
  -9   2   4        0.29        6.46      2.98 o 
  -8   2   4       33.00       45.62      6.11 o 
  -7   2   4       70.80       76.37     16.47 o 
  -6   2   4        7.82        9.34      2.76 o 
  -5   2   4       41.55       39.41      5.24 o 
  -4   2   4     4216.17     5266.39    642.96 o 
  -3   2   4     1407.64     1724.03    205.03 o 
  -2   2   4      692.85      792.26     92.73 o 
  -1   2   4     1163.73     1401.12    125.55 o 
   0   2   4      309.69      266.26     20.18 o 
   1   2   4      179.66      272.11     26.25 o 
   2   2   4       26.24       24.30      3.76 o 
   3   2   4      296.11      386.96     31.46 o 
   4   2   4       95.79      105.96      9.93 o 
   5   2   4      311.98      333.91     41.15 o 
   6   2   4       86.96       76.34      9.40 o 
   7   2   4       28.82       19.13      3.99 o 
   8   2   4        4.87       16.23      6.11 o 
 -10   3   4        1.81        1.79      2.87 o 
  -9   3   4       48.82       66.67     18.78 o 
  -8   3   4       68.24       62.96     13.01 o 
  -7   3   4      265.16      272.97     62.97 o 
  -6   3   4      409.21      470.02    100.78 o 
  -5   3   4      610.16      611.24     68.08 o 
  -4   3   4      339.88      349.94     37.44 o 
  -3   3   4     2272.20     2542.67    304.03 o 
  -2   3   4       28.04       29.35      4.57 o 
  -1   3   4        4.05        6.81      1.07 o 
   0   3   4      241.23      225.30     10.77 o 
   1   3   4       43.98       39.15      8.79 o 
   2   3   4     1598.79     1911.30    199.56 o 
   3   3   4       60.30       72.68      8.36 o 
   4   3   4       19.73       19.91      1.78 o 
   5   3   4        5.14        5.38      1.55 o 
   6   3   4       62.76       58.40     11.75 o 
   7   3   4        0.02        5.55      2.48 o 
   8   3   4        4.94       11.71      6.48 o 
 -10   4   4       28.07       26.44      9.77 o 
  -9   4   4      165.68      174.23     41.93 o 
  -8   4   4       16.03       21.19      3.13 o 
  -7   4   4      310.68      396.74     75.75 o 
  -6   4   4       69.04       49.96     17.39 o 
  -5   4   4      121.94      102.43     15.38 o 
  -4   4   4       12.54        8.65      1.05 o 
  -3   4   4        0.03        0.73      1.16 o 
  -2   4   4      382.67      477.11     69.35 o 
  -1   4   4       88.71       78.87      8.62 o 
   0   4   4      218.67      199.43     21.61 o 
   1   4   4      164.73      137.34     20.14 o 
   2   4   4      668.43      734.38    154.64 o 
   3   4   4      122.15      138.78     35.80 o 
   4   4   4      460.58      517.87    113.55 o 
   5   4   4       50.12       50.23     13.78 o 
   6   4   4        5.16        7.10      1.63 o 
   7   4   4        1.01        1.41      2.42 o 
 -10   5   4       51.22       57.73     20.97 o 
  -9   5   4       18.57       22.16      3.72 o 
  -8   5   4       12.60       15.11      4.79 o 
  -7   5   4       79.91       72.45     20.53 o 
  -6   5   4      172.60      169.00     45.07 o 
  -5   5   4      250.79      222.93     34.72 o 
  -4   5   4      428.99      432.96     60.99 o 
  -3   5   4       28.23       28.06      2.62 o 
  -2   5   4        8.00       13.41      1.64 o 
  -1   5   4        0.01        0.68      0.65 o 
   0   5   4       96.52      103.59      8.86 o 
   1   5   4       24.12       30.70      3.72 o 
   2   5   4      336.86      347.33     55.86 o 
   3   5   4      171.71      210.14     10.43 o 
   4   5   4        5.24        9.20      2.90 o 
   5   5   4        6.13        1.18      2.71 o 
   6   5   4       14.20       17.31      8.86 o 
 -10   6   4        2.14        4.63      5.44 o 
  -9   6   4        0.28        1.50      2.26 o 
  -8   6   4        0.44        0.44      3.62 o 
  -7   6   4       45.30       47.44      5.47 o 
  -6   6   4       30.34       29.54      5.84 o 
  -5   6   4       25.13       19.35      4.07 o 
  -4   6   4      409.73      387.54     60.41 o 
  -3   6   4      101.56      100.89     13.22 o 
  -2   6   4        0.03        0.98      0.74 o 
  -1   6   4       53.10       51.01      3.91 o 
   0   6   4        5.78        8.52      2.54 o 
   1   6   4      341.51      389.79     62.77 o 
   2   6   4       24.02       18.88      6.10 o 
   3   6   4       21.23       20.02      3.22 o 
   4   6   4      163.31      201.72     36.49 o 
   5   6   4       11.28       13.91      3.19 o 
   6   6   4       12.60       11.91      3.97 o 
  -9   7   4      115.84      132.50     17.29 o 
  -8   7   4       30.56       41.07     14.96 o 
  -7   7   4        2.35        7.61      2.81 o 
  -6   7   4      330.31      409.41     95.57 o 
  -5   7   4       55.60       44.10     10.79 o 
  -4   7   4      548.71      574.81     85.69 o 
  -3   7   4        6.93        4.05      1.10 o 
  -2   7   4        7.52        5.36      1.21 o 
  -1   7   4       39.86       38.66      7.61 o 
   0   7   4      142.89      149.81     20.46 o 
   1   7   4       92.17       92.24     14.43 o 
   2   7   4        1.34        3.65      1.99 o 
   3   7   4        2.18        3.28      3.92 o 
   4   7   4        1.61        3.79      3.25 o 
   5   7   4        4.12        3.66      2.76 o 
  -9   8   4       56.19       59.53      6.93 o 
  -8   8   4       64.08       67.30     11.80 o 
  -7   8   4        3.08        2.34      2.45 o 
  -6   8   4       91.88       96.03     16.88 o 
  -5   8   4        0.95        0.73      1.36 o 
  -4   8   4       73.08       55.40     10.74 o 
  -3   8   4        4.63        6.66      1.62 o 
  -2   8   4        2.64        3.65      2.01 o 
  -1   8   4        7.98        9.14      2.61 o 
   0   8   4       10.72        9.13      2.44 o 
   1   8   4        2.13        3.19      1.94 o 
   2   8   4       42.15       47.82      7.35 o 
   3   8   4        5.74        8.08      5.32 o 
   4   8   4       27.16       25.02      9.96 o 
  -8   9   4        0.14        1.36      2.82 o 
  -7   9   4        0.22        1.58      3.03 o 
  -6   9   4       48.82       54.73     10.99 o 
  -5   9   4        0.13        1.67      1.88 o 
  -4   9   4       15.86       10.89      2.20 o 
  -3   9   4       96.89       98.89      9.74 o 
  -2   9   4       66.33       63.72      7.36 o 
  -1   9   4       12.36       16.55      5.29 o 
   0   9   4       11.45       13.60      3.45 o 
   1   9   4        5.71        3.83      2.64 o 
   2   9   4       13.97       18.05      3.12 o 
   3   9   4        9.78       17.08      3.80 o 
  -8  10   4        3.86        3.16      2.16 o 
  -7  10   4       17.03       14.63      3.47 o 
  -6  10   4        5.98       12.79      2.68 o 
  -5  10   4        0.30        2.61      1.20 o 
  -4  10   4       66.19       58.51      7.91 o 
  -3  10   4       70.25       62.99     14.00 o 
  -2  10   4       52.24       48.58      9.54 o 
  -1  10   4       24.72       21.99      6.93 o 
   0  10   4        0.00        1.45      1.64 o 
   1  10   4       22.77       21.79      6.70 o 
   2  10   4        2.47        4.47      4.01 o 
  -6  11   4       13.53       19.49      4.01 o 
  -5  11   4       16.71        8.79      4.58 o 
  -4  11   4        3.04        4.16      1.80 o 
  -3  11   4       13.28       12.40      2.92 o 
  -2  11   4        7.47        9.43      3.86 o 
  -1  11   4        2.49        4.72      2.61 o 
   0  11   4        0.02        1.64      2.18 o 
   0 -12   5       17.48       20.97      4.14 o 
   1 -12   5        7.86        6.43      1.26 o 
   2 -12   5       53.06       57.14      7.58 o 
   3 -12   5        4.86        7.14      1.87 o 
   4 -12   5        5.87        5.15      1.69 o 
   5 -12   5        4.63        3.98      3.33 o 
  -1 -11   5       17.46       16.96      6.06 o 
   0 -11   5        7.73        7.90      2.39 o 
   1 -11   5        1.47        4.44      1.44 o 
   2 -11   5        3.38        3.07      2.69 o 
   3 -11   5        0.02       -0.66      1.19 o 
   4 -11   5        8.97        4.58      1.41 o 
   5 -11   5       21.70       30.16      8.05 o 
   6 -11   5        8.44       12.92      2.60 o 
   7 -11   5       10.04       17.87      5.13 o 
  -2 -10   5        4.88        5.93      2.78 o 
  -1 -10   5       14.45       10.59      3.72 o 
   0 -10   5        2.76        1.18      1.24 o 
   1 -10   5      194.68      205.51     18.30 o 
   2 -10   5        6.50        4.98      1.52 o 
   3 -10   5        1.96        3.32      2.45 o 
   4 -10   5       33.20       37.01      3.82 o 
   5 -10   5       65.08       80.89     14.26 o 
   6 -10   5        0.23        8.23      2.95 o 
   7 -10   5       32.86       29.96     13.49 o 
  -5  -9   5        0.01        3.25      2.03 o 
  -4  -9   5        0.38        0.29      1.69 o 
  -3  -9   5        2.62        2.86      2.77 o 
  -2  -9   5        5.83        5.88      2.31 o 
  -1  -9   5       47.05       44.56      3.47 o 
   0  -9   5       16.77       18.33      2.10 o 
   1  -9   5      275.42      287.32     11.83 o 
   2  -9   5        9.01       13.04      2.40 o 
   3  -9   5       79.99       80.58      4.43 o 
   4  -9   5       67.00       67.74      5.94 o 
   5  -9   5       19.85       17.87      2.75 o 
   6  -9   5        3.12        4.77      2.24 o 
   7  -9   5       73.59       67.18     21.06 o 
   8  -9   5       32.27       38.23      5.16 o 
  -6  -8   5        0.01        3.04      2.78 o 
  -5  -8   5       57.69       52.06      5.62 o 
  -4  -8   5      272.68      301.59     10.12 o 
  -3  -8   5       41.37       41.00      3.55 o 
  -2  -8   5        5.47        3.83      1.60 o 
  -1  -8   5       23.10       21.32      2.66 o 
   0  -8   5        0.48        1.55      1.64 o 
   1  -8   5      114.57      102.33      7.81 o 
   2  -8   5       21.71       17.66      2.21 o 
   3  -8   5      137.16      142.45      7.25 o 
   4  -8   5       65.96       66.04      5.32 o 
   5  -8   5        4.53        5.24      2.12 o 
   6  -8   5        5.81        9.25      2.44 o 
   7  -8   5       15.17       16.11      6.73 o 
   8  -8   5        9.92       14.61      2.53 o 
   9  -8   5        0.36        2.97      3.04 o 
  -6  -7   5        4.85        3.31      2.55 o 
  -5  -7   5       14.08        9.37      3.51 o 
  -4  -7   5        3.29        1.87      1.23 o 
  -3  -7   5       27.65       29.97      3.76 o 
  -2  -7   5        7.84       11.48      2.40 o 
  -1  -7   5       20.81       19.38      2.54 o 
   0  -7   5      327.57      364.33     23.30 o 
   1  -7   5       92.41       77.29      3.41 o 
   2  -7   5        7.78        4.96      1.22 o 
   3  -7   5       34.29       37.78      3.82 o 
   4  -7   5       61.66       62.69      6.15 o 
   5  -7   5        3.22        1.29      1.08 o 
   6  -7   5        1.24        3.27      1.62 o 
   7  -7   5       25.69       28.09      4.49 o 
   8  -7   5       31.33       36.52      5.56 o 
   9  -7   5       40.36       39.67      9.30 o 
  -7  -6   5        7.87        7.59      5.72 o 
  -6  -6   5       38.23       36.91      3.47 o 
  -5  -6   5       13.47       12.64      2.08 o 
  -4  -6   5       14.43       10.53      1.69 o 
  -3  -6   5       83.62       92.15     12.33 o 
  -2  -6   5       91.84       91.72     12.48 o 
  -1  -6   5       11.02        7.88      1.36 o 
   0  -6   5        1.07        0.85      1.07 o 
   1  -6   5      596.26      525.92     35.05 o 
   2  -6   5      417.39      403.11     50.03 o 
   3  -6   5       20.44       26.61      2.36 o 
   4  -6   5       44.07       39.03      3.37 o 
   5  -6   5       17.96       17.30      2.17 o 
   6  -6   5       73.22       83.58     16.79 o 
   7  -6   5       37.74       33.43      7.01 o 
   8  -6   5       52.91       52.42      6.76 o 
   9  -6   5        4.54       10.01      2.92 o 
  -8  -5   5       26.44       22.10      3.35 o 
  -7  -5   5        3.45        2.47      1.34 o 
  -6  -5   5        2.38        1.51      1.59 o 
  -5  -5   5       40.58       41.59      3.89 o 
  -4  -5   5       72.36       80.57      6.11 o 
  -3  -5   5       51.91       52.72      4.37 o 
  -2  -5   5        7.40       11.06      2.27 o 
  -1  -5   5      129.49      148.96     12.66 o 
   0  -5   5      315.22      292.08     14.95 o 
   1  -5   5        1.24        1.24      0.71 o 
   2  -5   5        1.85        1.10      0.81 o 
   3  -5   5        0.61        1.19      0.68 o 
   4  -5   5      271.43      300.65     38.96 o 
   5  -5   5      144.50      164.91     11.79 o 
   6  -5   5       14.27       13.14      1.96 o 
   7  -5   5       42.20       35.30      4.26 o 
   8  -5   5       16.58       14.53      3.04 o 
   9  -5   5       41.46       35.02      7.41 o 
  -8  -4   5        0.06        1.32      1.52 o 
  -7  -4   5        3.14        2.69      1.37 o 
  -6  -4   5       58.94       61.14      3.31 o 
  -5  -4   5       31.62       36.90      4.23 o 
  -4  -4   5        8.01        8.74      1.34 o 
  -3  -4   5        5.65        8.76      1.60 o 
  -2  -4   5        6.00        2.16      1.31 o 
  -1  -4   5      108.13      112.35     11.27 o 
   0  -4   5      130.57       83.47      7.19 o 
   1  -4   5       23.62       18.58      2.00 o 
   2  -4   5      487.05      512.59     67.68 o 
   3  -4   5       13.10        6.95      1.83 o 
   4  -4   5      529.37      609.31    106.90 o 
   5  -4   5       11.40       11.94      1.48 o 
   6  -4   5       11.42       14.83      2.67 o 
   7  -4   5      140.67      136.51     15.61 o 
   8  -4   5       51.11       48.06      7.04 o 
   9  -4   5       88.68       78.46     16.01 o 
  -9  -3   5        2.10        1.75      2.04 o 
  -8  -3   5        2.11        5.36      1.65 o 
  -7  -3   5      131.43      143.03     15.19 o 
  -6  -3   5       27.11       24.64      2.24 o 
  -5  -3   5       11.28       13.05      2.35 o 
  -4  -3   5       16.07       19.16      1.90 o 
  -3  -3   5       10.53        9.86      1.26 o 
  -2  -3   5      561.70      579.51     23.12 o 
  -1  -3   5      998.79      992.88     76.97 o 
   0  -3   5     1033.24      882.31     95.06 o 
   1  -3   5      309.29      282.29     35.72 o 
   2  -3   5       31.50       34.98      5.75 o 
   3  -3   5      228.84      284.43     33.00 o 
   4  -3   5      137.08      176.73      6.34 o 
   5  -3   5      185.52      178.59     13.34 o 
   6  -3   5        1.37        2.47      2.67 o 
   7  -3   5      278.54      310.45     26.91 o 
   8  -3   5      135.54      129.22     10.02 o 
   9  -3   5        6.28       13.48      4.47 o 
  -9  -2   5        0.25        3.63      3.73 o 
  -8  -2   5       17.73       15.75      1.76 o 
  -7  -2   5       91.81       89.48     10.52 o 
  -6  -2   5       31.09       30.51      2.64 o 
  -5  -2   5       50.34       50.79      2.78 o 
  -4  -2   5      249.53      283.08     10.75 o 
  -3  -2   5       16.33       13.50      2.33 o 
  -2  -2   5       99.44       81.35      5.11 o 
  -1  -2   5      217.57      210.89     19.15 o 
   0  -2   5       11.03       10.42      1.82 o 
   1  -2   5       86.04      105.39     12.70 o 
   2  -2   5      157.56      194.14     19.27 o 
   3  -2   5       95.86       92.19      3.56 o 
   4  -2   5      154.77      174.47      3.90 o 
   5  -2   5      385.38      392.52     38.53 o 
   6  -2   5      177.48      153.24     33.29 o 
   7  -2   5        2.74        1.27      1.55 o 
   8  -2   5       25.84       22.48      3.36 o 
   9  -2   5        2.56        5.57      2.36 o 
  -9  -1   5       71.66       70.64     10.37 o 
  -8  -1   5       18.92       21.71      6.41 o 
  -7  -1   5        2.58        3.93      1.42 o 
  -6  -1   5       15.98       13.80      2.07 o 
  -5  -1   5       36.23       38.30      2.72 o 
  -4  -1   5       85.31       85.70      6.22 o 
  -3  -1   5      279.75      265.69     23.68 o 
  -2  -1   5     1542.57     1482.55    188.32 o 
  -1  -1   5     2416.19     2969.38     18.58 o 
   0  -1   5      433.45      516.52     69.84 o 
   1  -1   5        0.83        4.17      2.09 o 
   2  -1   5       30.31       34.58      3.79 o 
   3  -1   5       82.28       99.12      5.18 o 
   4  -1   5      341.22      383.12     29.08 o 
   5  -1   5      271.74      275.59     35.10 o 
   6  -1   5      169.89      161.91     29.34 o 
   7  -1   5       32.25       36.28      4.85 o 
   8  -1   5       70.46       78.75     11.18 o 
   9  -1   5        3.49        2.72      1.94 o 
 -10   0   5        0.06        2.28      2.52 o 
  -9   0   5       25.61       25.91      4.01 o 
  -8   0   5        1.35        3.87      4.15 o 
  -7   0   5       27.35       27.45      2.93 o 
  -6   0   5       19.04       24.85      4.60 o 
  -5   0   5      167.15      205.30     20.68 o 
  -4   0   5     1475.25     1725.56    201.17 o 
  -3   0   5       30.97       46.43      6.72 o 
  -2   0   5      486.87      517.63     73.94 o 
  -1   0   5        6.55        8.09      1.93 o 
   0   0   5       38.22       28.13      6.00 o 
   1   0   5     1698.94     1790.20    267.35 o 
   2   0   5       74.63       74.64      7.56 o 
   3   0   5      750.15      911.15     63.46 o 
   4   0   5      864.61      992.20    101.65 o 
   5   0   5        1.53        3.10      1.52 o 
   6   0   5       94.35       86.21     14.00 o 
   7   0   5        0.05        2.12      1.53 o 
   8   0   5        0.13        4.09      2.22 o 
   9   0   5       13.23       18.84      5.23 o 
 -10   1   5       44.44       54.56     14.97 o 
  -9   1   5       32.81       36.91      5.18 o 
  -8   1   5       75.89       68.76     18.86 o 
  -7   1   5        1.74       -0.38      2.41 o 
  -6   1   5      116.92      127.70     19.61 o 
  -5   1   5      717.36      849.46    104.32 o 
  -4   1   5      524.76      627.59     82.86 o 
  -3   1   5       71.01       94.69     14.88 o 
  -2   1   5      498.03      636.43     87.85 o 
  -1   1   5      551.70      571.08     38.85 o 
   0   1   5       45.47       34.13     10.24 o 
   1   1   5     1967.02     2049.15    265.14 o 
   2   1   5     2497.70     2985.64    190.60 o 
   3   1   5       32.41       32.62      4.56 o 
   4   1   5       46.18       44.82      7.15 o 
   5   1   5       26.73       26.49      3.32 o 
   6   1   5        0.21        0.88      1.69 o 
   7   1   5       30.97       29.19      5.81 o 
   8   1   5        5.31        6.17      4.97 o 
 -10   2   5       40.67       42.15     13.48 o 
  -9   2   5       31.20       32.17      4.27 o 
  -8   2   5       68.06       72.04     13.02 o 
  -7   2   5      480.72      539.71    130.90 o 
  -6   2   5       18.61       16.47      2.97 o 
  -5   2   5       82.16       94.93     11.97 o 
  -4   2   5       44.10       37.59      3.53 o 
  -3   2   5     1202.72     1524.98    207.09 o 
  -2   2   5      692.72      713.98     90.63 o 
  -1   2   5     1096.95     1232.27     47.04 o 
   0   2   5      310.10      284.39     29.14 o 
   1   2   5     1730.88     2219.20    128.66 o 
   2   2   5       16.50       11.86      2.37 o 
   3   2   5      283.62      348.40     32.01 o 
   4   2   5      105.84      119.33     13.85 o 
   5   2   5        7.59        6.71      2.13 o 
   6   2   5        2.01        4.99      2.58 o 
   7   2   5      122.58      109.39     21.50 o 
   8   2   5       49.40       53.98     12.57 o 
 -10   3   5       43.71       51.84      8.22 o 
  -9   3   5        8.76        9.45      2.24 o 
  -8   3   5        0.05        1.61      2.74 o 
  -7   3   5       10.29       18.68      4.64 o 
  -6   3   5       42.44       50.69      9.94 o 
  -5   3   5      394.33      454.12     46.21 o 
  -4   3   5       69.47       70.08      7.96 o 
  -3   3   5       13.94        5.82      2.26 o 
  -2   3   5        0.87        0.62      1.21 o 
  -1   3   5      799.69      876.92     78.18 o 
   0   3   5      342.63      377.05     19.69 o 
   1   3   5      757.58      834.73    111.10 o 
   2   3   5      355.35      405.57     50.34 o 
   3   3   5     1599.22     1868.68    431.74 o 
   4   3   5       26.52       22.72      5.19 o 
   5   3   5       33.40       31.09      5.76 o 
   6   3   5      159.45      161.66     35.50 o 
   7   3   5       88.45       86.12     24.00 o 
 -10   4   5        8.45        9.30      3.15 o 
  -9   4   5       12.27       16.04      5.45 o 
  -8   4   5      119.79      131.10     41.67 o 
  -7   4   5        0.37        4.70      2.52 o 
  -6   4   5      258.63      269.55     64.48 o 
  -5   4   5      737.83      714.22     91.83 o 
  -4   4   5      169.64      161.27     22.36 o 
  -3   4   5        8.82        5.96      1.59 o 
  -2   4   5      142.85      175.08     22.32 o 
  -1   4   5       11.43        8.68      1.61 o 
   0   4   5       29.62       36.11      6.06 o 
   1   4   5       78.90       72.88     10.63 o 
   2   4   5       61.01       61.32     16.96 o 
   3   4   5       12.28       15.46      3.55 o 
   4   4   5      137.32      139.13     31.17 o 
   5   4   5       60.30       55.65      7.05 o 
   6   4   5        0.28        0.74      2.70 o 
   7   4   5        3.38        4.11      2.41 o 
 -10   5   5       39.06       44.21     12.44 o 
  -9   5   5       73.45       86.03     22.83 o 
  -8   5   5        2.69       -1.88      2.74 o 
  -7   5   5      356.63      343.47     82.47 o 
  -6   5   5        4.75        1.60      2.06 o 
  -5   5   5     1774.15     1771.38    270.62 o 
  -4   5   5       25.29       23.11      2.41 o 
  -3   5   5       25.62       19.20      2.42 o 
  -2   5   5      223.86      241.96     29.66 o 
  -1   5   5      115.33      111.61     10.65 o 
   0   5   5        0.18       -1.96      1.96 o 
   1   5   5      445.57      467.29     89.12 o 
   2   5   5      262.36      296.93     47.61 o 
   3   5   5       15.59       21.70      4.21 o 
   4   5   5        0.48       -0.10      3.92 o 
   5   5   5        0.57        1.63      2.71 o 
   6   5   5        5.08        3.51      3.03 o 
 -10   6   5       22.71       22.27      4.27 o 
  -9   6   5       35.03       38.18      6.06 o 
  -8   6   5       18.31       23.87      4.97 o 
  -7   6   5      247.56      293.65     58.25 o 
  -6   6   5       15.72       15.82      3.04 o 
  -5   6   5       37.14       29.28      5.77 o 
  -4   6   5       27.00       29.20      3.51 o 
  -3   6   5       82.70       89.15     10.80 o 
  -2   6   5        5.62        2.00      1.63 o 
  -1   6   5      165.26      161.98     23.00 o 
   0   6   5      114.80       92.80     22.71 o 
   1   6   5       49.72       50.29      7.91 o 
   2   6   5       32.05       40.67      5.79 o 
   3   6   5       94.06       93.19     22.35 o 
   4   6   5       47.18       50.00      4.96 o 
   5   6   5       14.47       16.10      3.83 o 
  -9   7   5        0.04       -0.35      3.12 o 
  -8   7   5       40.37       44.78      5.64 o 
  -7   7   5       34.24       36.36      9.85 o 
  -6   7   5       10.97       13.41      2.55 o 
  -5   7   5        2.12        2.43      1.23 o 
  -4   7   5      355.84      413.78     63.98 o 
  -3   7   5      129.09      135.83     20.80 o 
  -2   7   5       10.31        9.56      1.28 o 
  -1   7   5      108.60      121.92      8.48 o 
   0   7   5       46.47       44.81      4.94 o 
   1   7   5      110.90      105.39     28.63 o 
   2   7   5        1.57       26.48     15.02 o 
   3   7   5        8.14        3.78      2.99 o 
   4   7   5        9.86       11.41      3.64 o 
   5   7   5        1.08        4.65      2.82 o 
  -9   8   5        0.06        1.33      1.70 o 
  -8   8   5       25.76       33.25      8.31 o 
  -7   8   5        7.95        5.57      2.68 o 
  -6   8   5        1.12        8.75      2.63 o 
  -5   8   5        2.61        5.27      1.84 o 
  -4   8   5       94.01       87.34      6.44 o 
  -3   8   5      157.93      157.72     15.63 o 
  -2   8   5      172.12      179.47     20.77 o 
  -1   8   5        0.35        0.92      2.46 o 
   0   8   5       29.50       31.32      7.86 o 
   1   8   5        3.39        6.13      2.22 o 
   2   8   5        0.56        0.36      2.75 o 
   3   8   5        4.47        5.15      3.01 o 
   4   8   5        1.43        4.40      2.47 o 
  -8   9   5       21.24       21.20      7.40 o 
  -7   9   5       78.14      101.09      9.01 o 
  -6   9   5       27.14       24.88      4.64 o 
  -5   9   5        0.75        0.98      0.64 o 
  -4   9   5        6.76        4.41      2.12 o 
  -3   9   5        0.29       -1.26      2.00 o 
  -2   9   5        0.70        2.74      2.16 o 
  -1   9   5        6.18        9.30      5.06 o 
   0   9   5        0.15        4.06      3.49 o 
   1   9   5       19.08       19.17      3.25 o 
   2   9   5       89.91       90.96     16.57 o 
   3   9   5        2.07        4.54      2.82 o 
  -7  10   5        6.68        8.22      4.01 o 
  -6  10   5       14.43       19.94      3.23 o 
  -5  10   5       32.20       26.00      5.42 o 
  -4  10   5       30.58       26.11      3.56 o 
  -3  10   5       26.32       26.55      4.85 o 
  -2  10   5       38.42       45.35      6.06 o 
  -1  10   5       34.69       38.86      6.57 o 
   0  10   5       27.91       30.42      4.94 o 
   1  10   5       37.27       37.89      7.38 o 
  -6  11   5        1.42        0.10      3.85 o 
  -5  11   5       11.43        8.09      2.97 o 
  -4  11   5        1.70        8.15      4.25 o 
  -3  11   5       13.38        8.09      1.91 o 
  -2  11   5       16.30       19.03      3.46 o 
  -1  11   5       22.46       24.04      3.89 o 
   0 -12   6       21.03       18.33      3.36 o 
   1 -12   6        4.26        1.37      2.52 o 
   2 -12   6        1.71        3.69      1.66 o 
   3 -12   6        0.25        1.52      2.69 o 
   4 -12   6       10.42       10.59      3.10 o 
   5 -12   6        6.37        5.75      3.41 o 
  -2 -11   6       14.64       18.03      4.45 o 
  -1 -11   6       20.83       23.11      3.33 o 
   0 -11   6       41.53       41.96      6.86 o 
   1 -11   6        0.24        0.41      2.00 o 
   2 -11   6       13.21       11.80      1.85 o 
   3 -11   6        1.13        3.35      1.86 o 
   4 -11   6        7.25        6.73      1.38 o 
   5 -11   6        0.23        0.86      2.78 o 
   6 -11   6        9.07        9.29      3.50 o 
  -3 -10   6        0.90        0.59      2.13 o 
  -2 -10   6        0.23        1.64      1.97 o 
  -1 -10   6        1.70        4.35      1.89 o 
   0 -10   6       73.66       76.84      6.42 o 
   1 -10   6       11.36       11.56      2.87 o 
   2 -10   6        1.41        3.96      0.98 o 
   3 -10   6      148.62      154.17     13.23 o 
   4 -10   6       24.63       24.91      2.80 o 
   5 -10   6        0.03        2.05      2.03 o 
   6 -10   6        1.20        4.33      2.42 o 
   7 -10   6        6.11        5.07      1.70 o 
  -5  -9   6        5.20        9.29      3.46 o 
  -4  -9   6        0.49       -0.72      2.39 o 
  -3  -9   6       14.57       13.92      6.61 o 
  -2  -9   6       14.24       15.10      2.56 o 
  -1  -9   6      106.43      115.75      7.61 o 
   0  -9   6       18.17       15.84      2.48 o 
   1  -9   6       25.29       21.12      2.49 o 
   2  -9   6       41.69       48.73      4.28 o 
   3  -9   6        2.01        2.98      1.30 o 
   4  -9   6       19.02       16.93      2.09 o 
   5  -9   6        8.97        6.61      1.74 o 
   6  -9   6       24.26       28.29      9.51 o 
   7  -9   6       41.19       46.38     12.03 o 
   8  -9   6       51.61       51.85      7.41 o 
  -6  -8   6       14.42        8.25      3.25 o 
  -5  -8   6       17.11       19.07      3.19 o 
  -4  -8   6       61.89       51.18     10.54 o 
  -3  -8   6        8.77        8.26      2.40 o 
  -2  -8   6       16.39       14.97      2.47 o 
  -1  -8   6       38.87       38.39      4.32 o 
   0  -8   6       34.40       28.12      3.89 o 
   1  -8   6      323.73      339.56     17.16 o 
   2  -8   6      264.65      264.17     24.57 o 
   3  -8   6       11.22       10.25      1.36 o 
   4  -8   6       68.71       66.81      6.61 o 
   5  -8   6       20.68       20.07      3.29 o 
   6  -8   6       50.43       44.60     10.74 o 
   7  -8   6       14.35       14.19      7.65 o 
   8  -8   6        6.78        4.68      3.02 o 
  -6  -7   6        2.86        5.22      2.60 o 
  -5  -7   6        3.82        3.61      3.17 o 
  -4  -7   6        0.65       -0.29      2.06 o 
  -3  -7   6        4.87        3.82      0.93 o 
  -2  -7   6      269.45      272.90     17.74 o 
  -1  -7   6        0.70        1.13      0.61 o 
   0  -7   6      138.16      121.65     15.90 o 
   1  -7   6        6.09        5.06      0.80 o 
   2  -7   6        0.90        2.02      0.98 o 
   3  -7   6      233.57      248.90     36.66 o 
   4  -7   6       67.68       71.51      6.55 o 
   5  -7   6       14.64       13.95      3.34 o 
   6  -7   6       31.61       26.30      4.89 o 
   7  -7   6        6.59        7.83      1.91 o 
   8  -7   6        2.01       -0.49      2.79 o 
   9  -7   6        1.55        2.71      2.45 o 
  -7  -6   6        1.99        1.54      2.31 o 
  -6  -6   6        9.29        8.14      3.29 o 
  -5  -6   6        1.25        1.37      1.25 o 
  -4  -6   6        0.02        0.67      1.30 o 
  -3  -6   6       46.78       46.11      5.32 o 
  -2  -6   6        0.05        1.88      1.24 o 
  -1  -6   6      111.88      130.98     14.56 o 
   0  -6   6      397.26      401.72     25.52 o 
   1  -6   6      107.16       87.33      6.76 o 
   2  -6   6      111.29      131.53     14.41 o 
   3  -6   6      196.72      201.27     24.24 o 
   4  -6   6       97.44      106.64     13.28 o 
   5  -6   6       31.85       34.30      4.13 o 
   6  -6   6       97.13      104.31      8.39 o 
   7  -6   6       56.31       62.22     11.68 o 
   8  -6   6       17.60       19.89      7.87 o 
   9  -6   6       24.18       21.90      4.88 o 
  -8  -5   6       38.22       33.17      3.77 o 
  -7  -5   6        1.75        1.28      1.89 o 
  -6  -5   6        0.25        1.27      2.33 o 
  -5  -5   6        4.27        6.97      1.44 o 
  -4  -5   6        1.18        0.76      0.93 o 
  -3  -5   6       17.38       18.49      1.57 o 
  -2  -5   6      233.24      260.21     26.85 o 
  -1  -5   6       46.40       56.28     10.25 o 
   0  -5   6       23.61       18.89      1.89 o 
   1  -5   6       78.64       54.32      7.41 o 
   2  -5   6      579.97      630.74     82.19 o 
   3  -5   6        3.42        4.37      1.64 o 
   4  -5   6      171.07      205.55     28.77 o 
   5  -5   6        0.04        0.83      0.74 o 
   6  -5   6      226.44      216.28     15.77 o 
   7  -5   6      143.83      132.27     14.50 o 
   8  -5   6      195.86      205.89     19.90 o 
   9  -5   6       22.42       30.40      4.40 o 
  -8  -4   6       18.23       14.08      3.15 o 
  -7  -4   6       24.85       19.14      2.22 o 
  -6  -4   6       55.20       62.90      7.16 o 
  -5  -4   6        5.48        3.49      1.38 o 
  -4  -4   6       21.15       21.76      2.02 o 
  -3  -4   6       27.43       30.52      2.51 o 
  -2  -4   6        6.58        4.13      0.65 o 
  -1  -4   6      273.96      290.75     30.37 o 
   0  -4   6       26.69       27.56      3.31 o 
   1  -4   6      481.52      544.06     72.99 o 
   2  -4   6      238.28      253.56     32.61 o 
   3  -4   6       21.26       20.42      1.74 o 
   4  -4   6      582.75      627.39     63.13 o 
   5  -4   6      339.92      372.65     10.67 o 
   6  -4   6       45.43       53.17      5.35 o 
   7  -4   6       53.50       58.75      5.90 o 
   8  -4   6       44.82       44.34      8.53 o 
   9  -4   6       63.32       64.12      7.98 o 
  -9  -3   6        1.64        0.47      3.80 o 
  -8  -3   6        3.15        2.16      1.62 o 
  -7  -3   6       27.46       25.97      3.20 o 
  -6  -3   6        7.07        6.28      1.34 o 
  -5  -3   6       62.49       62.48      3.01 o 
  -4  -3   6       35.60       34.03      2.73 o 
  -3  -3   6      244.54      237.57      3.84 o 
  -2  -3   6      279.15      278.93     33.41 o 
  -1  -3   6      321.61      320.66     36.11 o 
   0  -3   6      693.18      693.33     88.85 o 
   1  -3   6       38.05       33.26      4.68 o 
   2  -3   6       67.90       81.39     14.46 o 
   3  -3   6      219.41      230.07     26.31 o 
   4  -3   6      209.60      223.19      9.49 o 
   5  -3   6      267.38      260.40     20.54 o 
   6  -3   6      202.60      214.31     23.69 o 
   7  -3   6      274.28      278.89     15.02 o 
   8  -3   6        0.07        3.09      1.98 o 
   9  -3   6        2.32        0.93      3.37 o 
  -9  -2   6        0.82        4.36      5.01 o 
  -8  -2   6       53.65       54.31     11.96 o 
  -7  -2   6       21.15       25.01      2.69 o 
  -6  -2   6       28.49       29.51      2.90 o 
  -5  -2   6      274.04      296.66     16.84 o 
  -4  -2   6       14.02       16.49      1.71 o 
  -3  -2   6      598.21      602.18     40.92 o 
  -2  -2   6      102.03       85.07     13.17 o 
   0  -2   6     1012.40     1097.06    120.81 o 
   1  -2   6      373.45      419.80     59.97 o 
   2  -2   6       37.17       36.95      8.55 o 
   3  -2   6      440.70      493.91     44.29 o 
   4  -2   6        1.99        3.81      1.02 o 
   5  -2   6      103.33       97.08     10.63 o 
   6  -2   6      110.15       86.29     19.83 o 
   7  -2   6        0.13        3.41      1.96 o 
   8  -2   6       23.76       26.52      4.45 o 
   9  -2   6       23.25       25.55      3.98 o 
  -9  -1   6       60.30       61.56      6.84 o 
  -8  -1   6       16.47       11.79      2.16 o 
  -7  -1   6      162.84      164.33     19.15 o 
  -6  -1   6      233.00      247.44     11.66 o 
  -5  -1   6      207.27      223.42     15.90 o 
  -4  -1   6        5.08        5.68      1.28 o 
  -3  -1   6        4.98        4.13      1.56 o 
  -2  -1   6      416.04      397.32     50.83 o 
  -1  -1   6      557.06      630.46     64.65 o 
   0  -1   6      347.63      422.61     55.21 o 
   1  -1   6     1194.92     1379.28    203.39 o 
   2  -1   6      501.82      616.33     80.79 o 
   3  -1   6      468.38      536.28     17.93 o 
   4  -1   6       39.08       39.47      4.59 o 
   5  -1   6        1.64        0.40      3.07 o 
   6  -1   6      121.61       89.84     21.71 o 
   7  -1   6       91.36      106.36      7.28 o 
   8  -1   6        3.50        5.46      2.61 o 
   9  -1   6       17.67       18.39      3.04 o 
 -10   0   6        7.44        7.61      3.30 o 
  -9   0   6       36.04       22.31      3.77 o 
  -8   0   6      103.39      104.93     30.88 o 
  -7   0   6        4.94        3.64      0.89 o 
  -6   0   6        1.93        2.18      2.78 o 
  -5   0   6        1.29        1.34      1.36 o 
  -4   0   6      428.21      550.35     75.29 o 
  -3   0   6      273.00      268.97     40.17 o 
  -2   0   6     1732.50     1888.79    259.75 o 
  -1   0   6      100.55       99.90     11.15 o 
   0   0   6      846.10      940.40    131.90 o 
   1   0   6      184.73      210.16     32.20 o 
   2   0   6      147.88      181.86     22.65 o 
   3   0   6       64.16       74.06      3.10 o 
   4   0   6        7.56        5.08      1.45 o 
   5   0   6        2.16        1.67      1.13 o 
   6   0   6      366.96      371.07     56.47 o 
   7   0   6       16.34       13.35      2.37 o 
   8   0   6       11.58       10.79      2.06 o 
 -10   1   6        4.38        4.78      9.17 o 
  -9   1   6        0.01        7.34      2.31 o 
  -8   1   6       59.68       60.36     15.74 o 
  -7   1   6       29.04       26.66      2.92 o 
  -6   1   6      965.09     1133.34    135.15 o 
  -5   1   6       91.62      108.75     11.61 o 
  -4   1   6       36.84       54.60      9.55 o 
  -3   1   6        1.85       -0.91      1.75 o 
  -2   1   6     1820.29     2207.63    529.89 o 
  -1   1   6      408.31      434.49     31.72 o 
   0   1   6        0.14       -0.81      1.05 o 
   1   1   6      744.19      766.57     83.60 o 
   2   1   6     1876.59     2343.26    141.32 o 
   3   1   6       58.08       68.67     11.24 o 
   4   1   6       26.64       30.89      3.73 o 
   5   1   6      170.21      181.73     29.97 o 
   6   1   6      223.25      234.19     40.35 o 
   7   1   6       69.36       55.54      7.57 o 
   8   1   6        2.53        7.78      6.35 o 
 -10   2   6        0.00        0.72      2.05 o 
  -9   2   6        1.32        2.52      1.56 o 
  -8   2   6       87.84       67.89     23.95 o 
  -7   2   6      342.17      330.17     70.65 o 
  -6   2   6       42.43       47.28      5.33 o 
  -5   2   6        4.77        4.19      2.00 o 
  -4   2   6       81.89       85.41      7.19 o 
  -3   2   6      119.62      148.50     17.17 o 
  -2   2   6       37.42       44.69      6.00 o 
  -1   2   6        4.38        3.19      1.12 o 
   0   2   6     2660.20     2745.48    273.70 o 
   1   2   6        2.22        2.25      0.97 o 
   2   2   6      505.55      608.36     48.17 o 
   3   2   6      228.29      271.38     25.61 o 
   4   2   6       16.81       16.14      2.35 o 
   5   2   6        7.52        6.12      3.13 o 
   6   2   6       11.54        5.21      5.37 o 
   7   2   6       96.41       75.60     16.91 o 
   8   2   6       11.04        9.03      5.18 o 
 -10   3   6       16.53       24.08      7.14 o 
  -9   3   6       12.93        7.99      4.89 o 
  -8   3   6      301.09      366.98     82.41 o 
  -7   3   6       46.00       47.43      7.35 o 
  -6   3   6     1696.30     1860.06    201.91 o 
  -5   3   6        1.51        2.13      0.93 o 
  -4   3   6       15.53       17.02      2.02 o 
  -3   3   6      317.23      327.30     35.30 o 
  -2   3   6       32.21       54.59      6.86 o 
  -1   3   6       10.78        9.64      0.88 o 
   0   3   6      880.40      984.82     50.80 o 
   1   3   6      101.95      126.60     12.14 o 
   2   3   6       75.85       65.86     14.88 o 
   3   3   6       95.25       84.03      9.81 o 
   4   3   6       76.43       65.12     24.25 o 
   5   3   6       84.32       75.08     21.22 o 
   6   3   6      218.69      224.49     42.69 o 
   7   3   6      150.80      128.79     17.60 o 
 -10   4   6       17.52       22.87      5.91 o 
  -9   4   6       94.35      105.62     29.97 o 
  -8   4   6       51.89       53.75     15.75 o 
  -7   4   6        1.92        5.03      2.48 o 
  -6   4   6       44.38       40.08     10.43 o 
  -5   4   6       11.19       12.51      3.06 o 
  -4   4   6       10.54       11.88      2.79 o 
  -3   4   6       29.67       35.42      4.37 o 
  -2   4   6      547.94      592.74     65.22 o 
  -1   4   6      189.94      213.45      9.24 o 
   0   4   6      149.08      148.84     11.16 o 
   1   4   6      934.76     1104.43    140.69 o 
   2   4   6       10.25       10.68      2.63 o 
   3   4   6      221.23      242.52     70.08 o 
   4   4   6       59.87       56.18     16.81 o 
   5   4   6        5.90        6.73      2.82 o 
   6   4   6       12.72       11.03      3.14 o 
   7   4   6       31.23       20.53      4.81 o 
 -10   5   6        1.06       -0.12      3.14 o 
  -9   5   6       36.99       38.34      6.06 o 
  -8   5   6       46.64       41.00     17.41 o 
  -7   5   6        3.38        2.47      2.69 o 
  -6   5   6       35.66       36.74      3.43 o 
  -5   5   6      621.95      630.13     90.46 o 
  -4   5   6      207.50      207.05     24.37 o 
  -3   5   6        5.23        6.00      1.37 o 
  -2   5   6      307.61      346.51     41.49 o 
  -1   5   6       39.64       37.10      3.64 o 
   0   5   6        1.96        0.24      2.08 o 
   1   5   6        3.12        6.99      2.29 o 
   2   5   6      316.04      360.50     66.75 o 
   3   5   6       71.15       90.00     22.50 o 
   4   5   6       23.34       29.10      9.96 o 
   5   5   6       38.25       33.69      8.36 o 
   6   5   6       10.89        7.35      5.22 o 
 -10   6   6        1.79        2.90      3.62 o 
  -9   6   6       22.18       20.13      4.94 o 
  -8   6   6       19.19       15.11     11.37 o 
  -7   6   6       53.96       45.77      5.32 o 
  -6   6   6       30.43       22.85      4.10 o 
  -5   6   6      114.74       89.94     15.23 o 
  -4   6   6      225.47      242.18     24.81 o 
  -3   6   6      284.58      321.45     45.14 o 
  -2   6   6       73.27       80.36      6.01 o 
  -1   6   6      194.39      184.06     10.20 o 
   0   6   6       41.38       36.74      4.30 o 
   1   6   6        9.39        7.35      2.84 o 
   2   6   6      132.53      117.26     36.71 o 
   3   6   6        0.45        6.27      4.87 o 
   4   6   6        7.25        9.71      3.79 o 
   5   6   6        0.15        0.56      3.16 o 
  -9   7   6       11.70       11.97      4.54 o 
  -8   7   6       75.49       81.71      9.22 o 
  -7   7   6       96.38       82.07     17.44 o 
  -6   7   6        8.67       16.42      2.78 o 
  -5   7   6       33.85       27.53      3.84 o 
  -4   7   6        0.40        1.03      1.09 o 
  -3   7   6       17.53       18.96      2.03 o 
  -2   7   6        0.22        2.05      4.27 o 
  -1   7   6      197.81      227.20     30.19 o 
   0   7   6      179.23      208.55     18.16 o 
   1   7   6      274.12      298.91     50.02 o 
   2   7   6       32.06       34.26      4.42 o 
   3   7   6        5.95        9.96      3.73 o 
   4   7   6        6.77        7.99      3.86 o 
  -9   8   6       37.52       48.15     17.34 o 
  -8   8   6       44.14       46.56     15.05 o 
  -7   8   6       10.75       13.31      2.99 o 
  -6   8   6       57.03       47.31      8.22 o 
  -5   8   6      145.83      137.95     17.00 o 
  -4   8   6      130.43      126.29     19.70 o 
  -3   8   6      172.37      161.73     12.19 o 
  -2   8   6       62.04       50.62     10.54 o 
  -1   8   6       53.61       48.18     11.34 o 
   0   8   6       11.88        9.14      2.64 o 
   1   8   6       23.96       22.01      4.04 o 
   2   8   6        2.68        2.97      5.05 o 
   3   8   6        0.00       -0.91      5.31 o 
  -8   9   6        2.22        2.27      2.67 o 
  -7   9   6        2.87        2.88      1.58 o 
  -6   9   6        2.88        2.48      1.15 o 
  -5   9   6        0.66        0.38      1.36 o 
  -4   9   6       39.03       34.52      3.36 o 
  -3   9   6       22.87       20.00      4.85 o 
  -2   9   6       72.21       71.09      6.41 o 
  -1   9   6       16.57       13.90      4.10 o 
   0   9   6        1.79        3.39      3.21 o 
   1   9   6       33.73       35.47      6.52 o 
   2   9   6       15.39       10.01      3.24 o 
  -7  10   6       12.39       10.38      4.03 o 
  -6  10   6       33.99       37.88      5.91 o 
  -5  10   6       42.22       41.55      6.11 o 
  -4  10   6       19.30       16.87      3.13 o 
  -3  10   6        4.57        4.39      1.99 o 
  -2  10   6        4.85        6.03      1.92 o 
  -1  10   6        9.94       13.34      3.22 o 
   0  10   6       29.71       45.66      5.42 o 
   1  10   6       35.51       43.27     10.82 o 
  -5  11   6        4.04        3.51      2.21 o 
  -4  11   6        5.31        5.26      3.92 o 
  -3  11   6       16.58       20.32      6.05 o 
  -2  11   6        0.26        1.01      3.79 o 
   0 -12   7        0.57        3.06      1.77 o 
   1 -12   7        0.22        2.86      2.78 o 
   2 -12   7       46.92       57.06      7.70 o 
   3 -12   7        2.48        1.69      3.37 o 
   4 -12   7        1.43       -1.77      2.73 o 
  -2 -11   7       13.54       13.63      2.85 o 
  -1 -11   7        8.52       13.17      2.84 o 
   0 -11   7        3.15        5.11      2.38 o 
   1 -11   7        0.00        0.12      2.84 o 
   2 -11   7        3.23        4.39      1.74 o 
   3 -11   7        0.12        1.20      1.85 o 
   4 -11   7        2.71        5.40      2.94 o 
   5 -11   7       12.98       11.49      4.92 o 
   6 -11   7        9.69        8.33      2.29 o 
  -3 -10   7        5.82        5.12      2.25 o 
  -2 -10   7        0.89        1.65      2.64 o 
  -1 -10   7        3.00        1.42      3.03 o 
   0 -10   7       14.90       18.10      3.40 o 
   1 -10   7        7.44       15.84      5.07 o 
   2 -10   7       25.04       25.94      3.69 o 
   3 -10   7       95.28       97.95     12.12 o 
   4 -10   7        4.60        5.63      2.06 o 
   5 -10   7       79.30       78.94      6.48 o 
   6 -10   7       32.61       35.52      9.28 o 
   7 -10   7        9.37        9.69      2.23 o 
  -5  -9   7        1.23        3.09      1.74 o 
  -4  -9   7        0.11        2.69      3.49 o 
  -3  -9   7       16.44       22.50     11.50 o 
  -2  -9   7        0.20       -1.00      3.16 o 
  -1  -9   7        4.57        8.82      6.48 o 
   0  -9   7        0.80       -0.68      4.66 o 
   1  -9   7       96.60       95.36     11.90 o 
   2  -9   7       29.77       30.04      2.88 o 
   3  -9   7        4.98        5.00      1.11 o 
   4  -9   7        3.14        3.21      1.01 o 
   5  -9   7        3.36        2.34      2.17 o 
   6  -9   7        0.95        0.84      2.14 o 
   7  -9   7        0.07        3.34      2.45 o 
   8  -9   7        0.06        1.87      2.45 o 
  -6  -8   7        4.19        3.26      3.63 o 
  -5  -8   7        0.01        2.29      2.04 o 
  -4  -8   7       17.59       12.19      2.77 o 
  -3  -8   7        4.26        4.78      2.09 o 
  -2  -8   7       27.58       26.79      5.03 o 
  -1  -8   7        0.25        4.93      2.45 o 
   0  -8   7       11.25       10.77      2.27 o 
   1  -8   7      105.44      101.76      5.54 o 
   2  -8   7      107.06       92.60     10.91 o 
   3  -8   7      108.26      100.02      9.59 o 
   4  -8   7        6.72        3.88      1.36 o 
   5  -8   7       33.95       39.23      7.87 o 
   6  -8   7       85.37       85.93      9.89 o 
   7  -8   7       42.69       50.41      8.23 o 
   8  -8   7       50.92       53.14      6.91 o 
  -6  -7   7        0.16        5.07      1.78 o 
  -5  -7   7        8.11       10.33      2.34 o 
  -4  -7   7        3.54        2.51      1.93 o 
  -3  -7   7       50.24       37.88      8.23 o 
  -2  -7   7       43.63       38.90      8.40 o 
  -1  -7   7      268.51      300.08     37.15 o 
   0  -7   7       37.83       31.06     10.08 o 
   1  -7   7      313.03      300.18     30.08 o 
   2  -7   7        1.23        1.33      1.04 o 
   3  -7   7      163.01      173.69     21.98 o 
   4  -7   7        1.27        2.50      0.96 o 
   5  -7   7      111.88       98.49      9.21 o 
   6  -7   7       65.34       49.92      8.29 o 
   7  -7   7      150.66      147.82     24.12 o 
   8  -7   7       95.67      101.48      7.50 o 
  -7  -6   7        2.33        2.90      1.80 o 
  -6  -6   7       27.69       23.61      4.81 o 
  -5  -6   7        0.00        0.83      1.34 o 
  -4  -6   7       14.62       13.51      3.04 o 
  -3  -6   7       10.74       10.05      2.07 o 
  -2  -6   7      308.66      356.17     40.48 o 
  -1  -6   7        8.85        7.57      3.72 o 
   0  -6   7       56.61       56.22      5.49 o 
   1  -6   7       32.20       28.06      2.39 o 
   2  -6   7       21.73       22.13      4.98 o 
   3  -6   7      328.36      398.66     62.03 o 
   4  -6   7      368.18      424.09     55.04 o 
   5  -6   7        0.54        1.51      1.94 o 
   6  -6   7       87.19       93.94     11.75 o 
   7  -6   7        9.10       12.64      3.63 o 
   8  -6   7       53.51       57.31      7.05 o 
   9  -6   7        0.50        2.49      4.02 o 
  -8  -5   7        0.66        3.00      2.48 o 
  -7  -5   7        0.42        1.91      3.49 o 
  -6  -5   7        1.20        2.04      1.50 o 
  -5  -5   7        0.34        2.40      2.49 o 
  -4  -5   7      169.21      167.79      4.69 o 
  -3  -5   7      487.58      531.10     12.07 o 
  -2  -5   7      484.48      506.79     62.34 o 
  -1  -5   7       34.52       29.81      4.79 o 
   0  -5   7       45.70       56.96     11.75 o 
   1  -5   7       23.97       19.63      2.21 o 
   2  -5   7      250.13      270.10     37.69 o 
   3  -5   7      191.49      213.09     37.65 o 
   4  -5   7       25.52       21.16      2.31 o 
   5  -5   7      124.89      143.40     11.67 o 
   6  -5   7      372.48      377.31     31.32 o 
   7  -5   7      129.09      123.07     11.04 o 
   8  -5   7        0.54       -2.41      3.07 o 
   9  -5   7        0.00        2.36      2.23 o 
  -8  -4   7       41.95       35.64      6.35 o 
  -7  -4   7       55.80       55.63      4.02 o 
  -6  -4   7        9.06        8.63      2.01 o 
  -5  -4   7        0.39       -0.13      1.78 o 
  -4  -4   7       70.28       62.30      3.42 o 
  -3  -4   7        3.17        2.55      1.22 o 
  -2  -4   7        8.40       12.44      2.27 o 
  -1  -4   7      335.58      319.80     53.63 o 
   0  -4   7      148.11      126.41     15.82 o 
   1  -4   7      216.76      248.82     34.83 o 
   2  -4   7      254.29      285.84     44.86 o 
   3  -4   7       12.98       13.16      2.04 o 
   4  -4   7      285.59      294.11     28.60 o 
   5  -4   7      145.29      161.44      7.46 o 
   6  -4   7        3.07        4.36      2.06 o 
   7  -4   7       16.90       19.61      2.99 o 
   8  -4   7       16.66       15.60      3.11 o 
   9  -4   7      265.99      267.05     16.26 o 
  -9  -3   7        0.00        4.60      4.08 o 
  -8  -3   7       24.23       18.40      3.15 o 
  -7  -3   7       21.99       21.58      2.87 o 
  -6  -3   7       71.13       66.28      3.82 o 
  -5  -3   7        8.20        9.85      1.44 o 
  -4  -3   7       37.20       31.06      2.87 o 
  -3  -3   7      255.65      224.06     25.85 o 
  -2  -3   7       56.72       51.90      9.00 o 
  -1  -3   7        0.85        1.16      1.54 o 
   0  -3   7      447.36      428.61     52.92 o 
   1  -3   7       33.49       26.14      7.67 o 
   2  -3   7       69.53       58.81      9.79 o 
   3  -3   7      178.86      207.90     23.21 o 
   4  -3   7       27.67       32.04      4.45 o 
   5  -3   7      362.64      396.52     10.42 o 
   6  -3   7      306.29      281.54     30.92 o 
   7  -3   7       27.89       29.34      5.61 o 
   8  -3   7       11.47       10.99      3.19 o 
   9  -3   7        5.15        5.73      1.81 o 
  -9  -2   7        5.86       15.19      6.35 o 
  -8  -2   7        7.70        5.88      1.41 o 
  -7  -2   7        0.10        1.84      2.51 o 
  -6  -2   7       54.49       61.38      5.31 o 
  -5  -2   7      107.68      131.45      9.31 o 
  -4  -2   7      105.72      109.33     13.48 o 
  -3  -2   7      973.34      964.03    115.80 o 
  -2  -2   7      863.89      868.55    117.92 o 
  -1  -2   7      154.26      189.72     14.75 o 
   0  -2   7      519.05      667.74     80.85 o 
   1  -2   7      355.72      416.69     60.86 o 
   2  -2   7      195.83      221.85     30.55 o 
   3  -2   7        0.10        1.32      0.92 o 
   4  -2   7       12.57       11.90      1.71 o 
   5  -2   7      898.73      965.51     58.72 o 
   6  -2   7       20.53       17.86      1.79 o 
   7  -2   7        7.49        5.56      2.98 o 
   8  -2   7        8.03        9.08      2.30 o 
  -9  -1   7       43.48       36.50     10.89 o 
  -8  -1   7        9.85        5.84      1.59 o 
  -7  -1   7      152.62      162.62     16.20 o 
  -6  -1   7       75.87       77.35      5.83 o 
  -5  -1   7      124.81      144.83     18.35 o 
  -4  -1   7       10.62        8.85      1.48 o 
  -3  -1   7      485.24      511.88     69.42 o 
  -2  -1   7      154.98      163.84     19.98 o 
  -1  -1   7      244.64      306.33     36.89 o 
   0  -1   7      957.65     1173.89    144.69 o 
   1  -1   7      713.10      875.70    134.55 o 
   2  -1   7      781.45      877.31    104.86 o 
   3  -1   7       35.65       47.02      4.62 o 
   4  -1   7        4.60        6.73      2.91 o 
   5  -1   7      400.32      453.49     32.96 o 
   6  -1   7       95.66       78.99      9.47 o 
   7  -1   7        4.56        5.16      1.97 o 
   8  -1   7        0.79        4.76      2.37 o 
 -10   0   7        4.07        3.63      2.33 o 
  -9   0   7       61.17       54.26     12.33 o 
  -8   0   7      118.31      122.42     10.65 o 
  -7   0   7      148.83      169.73     21.21 o 
  -6   0   7        2.26        4.15      1.54 o 
  -5   0   7        1.02       -0.44      1.16 o 
  -4   0   7      119.58      144.56     20.65 o 
  -3   0   7      541.99      634.91     92.97 o 
  -2   0   7      751.08      853.29    111.36 o 
  -1   0   7      282.59      320.59     37.37 o 
   0   0   7      433.88      520.20     68.04 o 
   1   0   7      923.62     1062.43    156.66 o 
   2   0   7       30.94       17.44      3.17 o 
   3   0   7      404.70      413.87     31.77 o 
   4   0   7        1.18        2.52      1.63 o 
   5   0   7        4.23        2.60      2.21 o 
   6   0   7      136.59      117.75     23.59 o 
   7   0   7       78.31       58.82     10.00 o 
   8   0   7        0.77       -1.22      4.94 o 
 -10   1   7        7.39       11.92      4.06 o 
  -9   1   7       19.71       16.64      8.69 o 
  -8   1   7        0.72       -1.61      4.94 o 
  -7   1   7      300.05      326.27     44.83 o 
  -6   1   7        5.90        7.24      2.00 o 
  -5   1   7        4.26        1.96      1.38 o 
  -4   1   7      389.37      442.57     68.37 o 
  -3   1   7      305.62      407.86     51.12 o 
  -2   1   7       68.86       70.25      8.49 o 
  -1   1   7      428.47      464.53     39.85 o 
   0   1   7     2670.90     3092.56    340.51 o 
   1   1   7     1156.69     1305.68    170.22 o 
   2   1   7       60.11       54.48      4.22 o 
   3   1   7       20.27       25.84      2.38 o 
   4   1   7      215.52      241.82     26.97 o 
   5   1   7      347.84      396.98     48.06 o 
   6   1   7      547.22      545.76     83.01 o 
   7   1   7       51.84       46.87     10.15 o 
   8   1   7        0.28        7.75      5.44 o 
 -10   2   7       13.70        7.57      3.51 o 
  -9   2   7      125.19      134.12     35.66 o 
  -8   2   7       83.44       76.25     15.56 o 
  -7   2   7       19.12       13.81      6.01 o 
  -6   2   7       75.24       78.64     11.35 o 
  -5   2   7        0.00        1.17      2.54 o 
  -4   2   7      125.61      142.74     21.21 o 
  -3   2   7       40.52       41.85      8.06 o 
  -2   2   7      142.25      153.95     12.35 o 
  -1   2   7      374.96      388.30     12.83 o 
   0   2   7       85.13       69.69     19.32 o 
   1   2   7      244.21      276.80     35.67 o 
   2   2   7      355.79      460.17     37.73 o 
   3   2   7      143.16      153.29     12.31 o 
   4   2   7       23.75       23.70      3.01 o 
   5   2   7       44.59       38.09      5.89 o 
   6   2   7       16.61       19.85      4.51 o 
   7   2   7        0.00        0.88      1.61 o 
 -10   3   7        3.49        1.27      2.60 o 
  -9   3   7        8.52        3.37      3.95 o 
  -8   3   7       15.13        9.68      4.29 o 
  -7   3   7        0.96        0.38      3.79 o 
  -6   3   7      768.20      824.10     91.72 o 
  -5   3   7      476.17      563.61     61.90 o 
  -4   3   7        0.11        2.00      1.25 o 
  -3   3   7      485.77      558.44     49.43 o 
  -2   3   7       87.75      103.67      7.42 o 
  -1   3   7        0.44        1.05      0.67 o 
   0   3   7        3.59       -1.05      2.41 o 
   1   3   7      141.35      170.96     27.46 o 
   2   3   7       77.94       76.94     11.53 o 
   3   3   7       26.77       23.90      8.44 o 
   4   3   7       64.98       52.10      9.50 o 
   5   3   7      110.22       96.84     16.13 o 
   6   3   7       83.19       68.07     13.26 o 
   7   3   7       63.23       52.48      5.75 o 
 -10   4   7       43.16       38.25      4.27 o 
  -9   4   7        3.44        3.45      2.35 o 
  -8   4   7       14.81       11.04      3.43 o 
  -7   4   7        0.57        0.56      2.38 o 
  -6   4   7       24.83       20.32      3.91 o 
  -5   4   7       62.50       56.77      9.97 o 
  -4   4   7      260.94      275.84     32.76 o 
  -3   4   7      237.61      272.02     32.36 o 
  -2   4   7       16.18       16.66      1.59 o 
  -1   4   7        2.08        6.12      2.87 o 
   0   4   7       48.13       44.46      6.73 o 
   1   4   7       92.10       80.21     21.23 o 
   2   4   7        4.93        7.20      2.71 o 
   3   4   7        5.58       10.41      4.97 o 
   4   4   7       12.64       13.81      3.43 o 
   5   4   7        1.22        3.54      2.81 o 
   6   4   7       17.02       19.38      6.58 o 
 -10   5   7        0.00        0.00      3.27 o 
  -9   5   7       64.62       83.17     21.72 o 
  -8   5   7       32.59       26.63      7.35 o 
  -7   5   7       36.02       43.98      8.95 o 
  -6   5   7       24.15       18.07      3.22 o 
  -5   5   7        1.86        0.83      1.41 o 
  -4   5   7        0.01       -0.53      1.42 o 
  -3   5   7       18.35       17.84      2.57 o 
  -2   5   7       29.46       29.42      3.17 o 
  -1   5   7        0.14        3.57      1.80 o 
   0   5   7      402.99      456.12     62.93 o 
   1   5   7      350.91      448.21     67.02 o 
   2   5   7       21.99       22.95     10.16 o 
   3   5   7       11.38        6.60      7.09 o 
   4   5   7        0.79        3.50      4.06 o 
   5   5   7        3.09        1.63      3.02 o 
   6   5   7       15.59       11.84      4.21 o 
  -9   6   7       13.28        9.79      4.44 o 
  -8   6   7       14.10       11.13      4.64 o 
  -7   6   7       36.55       43.01      5.40 o 
  -6   6   7      137.86      110.51     19.36 o 
  -5   6   7      104.08       85.18      7.79 o 
  -4   6   7       88.90       71.61     12.85 o 
  -3   6   7      198.56      222.39     27.38 o 
  -2   6   7       11.81       13.21      2.11 o 
  -1   6   7      544.09      550.32     51.38 o 
   0   6   7      143.95      157.70     28.42 o 
   1   6   7       31.66       32.34      4.75 o 
   2   6   7       31.83       30.84      5.67 o 
   3   6   7        8.77        9.07      3.65 o 
   4   6   7        4.05        3.85      2.25 o 
   5   6   7        8.29        6.95      3.22 o 
  -9   7   7        0.22        2.68      5.13 o 
  -8   7   7       15.08       17.03      3.38 o 
  -7   7   7        6.63        9.43      2.55 o 
  -6   7   7        2.93        3.79      1.65 o 
  -5   7   7      103.32       90.53      5.35 o 
  -4   7   7      204.46      239.55     38.04 o 
  -3   7   7       68.57       59.63      4.72 o 
  -2   7   7        2.94        1.71      1.75 o 
  -1   7   7      180.81      209.59     21.82 o 
   0   7   7       87.58       99.03     13.54 o 
   1   7   7       24.68       30.77      4.76 o 
   2   7   7        0.32        1.08      2.91 o 
   3   7   7       15.20       17.07      4.14 o 
   4   7   7        0.03        2.37      5.31 o 
  -9   8   7       86.93      105.63     16.44 o 
  -8   8   7        2.79        6.74      3.55 o 
  -7   8   7        4.59        8.85      7.28 o 
  -6   8   7       60.95       62.91      6.68 o 
  -5   8   7       90.18       72.26      4.12 o 
  -4   8   7       73.13       66.75      5.44 o 
  -3   8   7       35.40       33.15      5.15 o 
  -2   8   7       63.17       48.66     11.63 o 
  -1   8   7       89.77       98.40     11.50 o 
   0   8   7      353.40      447.23     95.92 o 
   1   8   7       13.77       20.43      5.26 o 
   2   8   7        2.93        6.38      2.55 o 
   3   8   7        9.53       12.20      3.87 o 
  -8   9   7       14.46       16.56      2.89 o 
  -7   9   7       26.83       27.02      3.89 o 
  -6   9   7       38.35       41.07      5.05 o 
  -5   9   7        1.41        0.73      1.77 o 
  -4   9   7       11.91       10.50      2.56 o 
  -3   9   7       31.31       33.40      4.06 o 
  -2   9   7       42.85       51.65      6.16 o 
  -1   9   7       44.05       39.71      4.90 o 
   0   9   7        7.28       12.19      3.49 o 
   1   9   7        0.09        4.13      2.60 o 
   2   9   7        2.20        4.73      2.90 o 
  -6  10   7        3.88        4.27      4.06 o 
  -5  10   7        0.48        1.74      2.52 o 
  -4  10   7       14.00       13.46      2.49 o 
  -3  10   7        7.83        4.29      2.34 o 
  -2  10   7       10.81       10.02      3.61 o 
  -1  10   7       47.94       48.90      5.26 o 
   0  10   7       25.80       29.22      8.85 o 
   1 -12   8       13.63       18.90      4.02 o 
   2 -12   8       17.03       17.46      5.74 o 
   3 -12   8        0.42        3.23      1.98 o 
   4 -12   8       13.26       16.13      4.16 o 
  -2 -11   8        1.14        2.89      2.04 o 
  -1 -11   8        0.00        0.23      2.32 o 
   0 -11   8       22.22       31.71      8.35 o 
   1 -11   8       22.35       24.86      7.38 o 
   2 -11   8        6.96        6.07      2.93 o 
   3 -11   8        3.13        3.41      1.71 o 
   4 -11   8       15.10       12.51      2.64 o 
   5 -11   8        0.07        7.36      1.98 o 
   6 -11   8        1.51        0.00      3.95 o 
  -3 -10   8        6.41        5.66      2.66 o 
  -2 -10   8        7.75        9.50      2.22 o 
  -1 -10   8       27.38       28.37      9.60 o 
   0 -10   8        3.36        3.88      3.72 o 
   1 -10   8       10.26       10.51      2.21 o 
   2 -10   8        2.00        2.74      2.01 o 
   3 -10   8        2.54        2.74      1.14 o 
   4 -10   8        3.69        2.57      0.92 o 
   5 -10   8       41.11       34.88      5.44 o 
   6 -10   8       20.96       22.35      3.22 o 
   7 -10   8        9.76        8.36      2.47 o 
  -4  -9   8        0.23        0.93      4.88 o 
  -3  -9   8        3.57        4.74      2.19 o 
  -2  -9   8        1.36        5.31      1.82 o 
  -1  -9   8        7.19        7.17      3.08 o 
   0  -9   8        3.22        3.20      2.01 o 
   1  -9   8        3.18        2.05      1.82 o 
   2  -9   8       23.01       26.75      5.61 o 
   3  -9   8        0.03        2.56      1.12 o 
   4  -9   8       72.96       62.59      7.88 o 
   6  -9   8       69.79       64.90     13.09 o 
   7  -9   8      144.64      155.66     23.74 o 
  -5  -8   8        0.00        2.11      3.19 o 
  -4  -8   8        2.43       -0.41      2.18 o 
  -3  -8   8       56.98       60.84      6.18 o 
  -2  -8   8       18.53       17.58      2.87 o 
  -1  -8   8       60.57       55.71      5.63 o 
   0  -8   8      136.61      125.33     23.49 o 
   1  -8   8       14.48       15.62      4.72 o 
   2  -8   8      205.89      199.81     19.68 o 
   3  -8   8      168.04      157.10     20.99 o 
   4  -8   8        2.99        0.76      1.35 o 
   5  -8   8       14.07       13.79      2.40 o 
   6  -8   8        0.85        2.07      2.46 o 
   7  -8   8       58.03       56.85     13.33 o 
   8  -8   8        3.76        1.34      3.90 o 
  -6  -7   8        0.80        3.30      2.35 o 
  -5  -7   8       32.00       35.59      4.52 o 
  -4  -7   8       35.06       34.20      4.47 o 
  -3  -7   8       23.73       27.53      3.69 o 
  -2  -7   8       39.09       36.85      4.59 o 
  -1  -7   8        1.50        2.69      2.74 o 
   0  -7   8       21.29       24.49      6.88 o 
   1  -7   8       97.23       81.52     12.45 o 
   2  -7   8      166.71      166.01     15.57 o 
   3  -7   8       34.64       32.48      3.18 o 
   4  -7   8      121.08      128.13     18.90 o 
   5  -7   8      486.30      586.22     83.41 o 
   6  -7   8      157.18      139.66     23.14 o 
   7  -7   8        1.03        2.04      2.11 o 
   8  -7   8       45.15       41.48      7.70 o 
  -7  -6   8        1.51       -0.19      2.05 o 
  -6  -6   8        0.08        3.68      1.60 o 
  -5  -6   8       14.30       11.64      2.54 o 
  -4  -6   8       66.87       58.08      6.82 o 
  -3  -6   8       18.62       27.76      3.84 o 
  -2  -6   8        3.33        0.62      2.83 o 
  -1  -6   8       46.95       39.55      9.35 o 
   0  -6   8       61.60       49.93     13.03 o 
   1  -6   8       36.59       28.92      4.14 o 
   2  -6   8       10.79        7.06      2.42 o 
   3  -6   8       94.28       75.38      9.89 o 
   4  -6   8       94.70      100.52     14.16 o 
   5  -6   8        0.25        3.23      2.63 o 
   6  -6   8       41.15       47.82      8.61 o 
   7  -6   8        1.83        4.17      1.75 o 
   8  -6   8      148.73      145.05     12.14 o 
  -8  -5   8        8.75        5.71      1.76 o 
  -7  -5   8        5.08        6.32      2.36 o 
  -6  -5   8        2.77        3.63      2.39 o 
  -5  -5   8        1.89       -1.29      1.61 o 
  -4  -5   8      111.97      119.79      8.52 o 
  -3  -5   8        0.74        4.74      3.82 o 
  -2  -5   8      103.72       94.78     19.72 o 
  -1  -5   8       19.40       20.24      5.81 o 
   0  -5   8      413.87      462.79     89.68 o 
   1  -5   8      114.08       84.56     11.83 o 
   2  -5   8      134.42      123.53     20.43 o 
   3  -5   8      143.58      170.97     27.65 o 
   4  -5   8      516.16      560.40     81.58 o 
   5  -5   8      397.34      428.21     27.03 o 
   6  -5   8       54.63       53.69      6.74 o 
   7  -5   8       14.24       13.37      2.90 o 
   8  -5   8      106.77      100.28      7.26 o 
  -8  -4   8        3.91        3.09      2.95 o 
  -7  -4   8       30.13       20.39      3.22 o 
  -6  -4   8        0.02        0.76      1.10 o 
  -5  -4   8      137.22      139.50     14.53 o 
  -4  -4   8      250.78      303.23      8.30 o 
  -3  -4   8       51.37       57.40      5.08 o 
  -2  -4   8       95.36      100.12     14.84 o 
  -1  -4   8       62.17       52.65     12.32 o 
   0  -4   8      350.62      421.41     86.02 o 
   1  -4   8       96.48      101.78     19.00 o 
   2  -4   8       33.55       27.75      5.01 o 
   3  -4   8        3.58        3.75      1.63 o 
   4  -4   8     1485.84     1627.94    172.56 o 
   5  -4   8      251.64      263.75     11.97 o 
   6  -4   8      236.14      240.39     13.32 o 
   7  -4   8       60.02       65.08      6.76 o 
   8  -4   8       71.12       66.61      6.28 o 
  -9  -3   8       10.41        7.00      4.58 o 
  -8  -3   8        8.43        7.12      1.84 o 
  -7  -3   8       54.26       49.06      3.26 o 
  -6  -3   8      124.15      119.24      9.66 o 
  -5  -3   8        0.05        1.92      1.97 o 
  -4  -3   8      478.37      449.80     51.17 o 
  -3  -3   8        0.26        2.00      1.32 o 
  -2  -3   8      515.89      631.76     64.83 o 
  -1  -3   8     2435.50     2574.36    546.25 o 
   0  -3   8       47.85       51.58      9.04 o 
   1  -3   8      244.33      234.20     27.34 o 
   2  -3   8        0.37        1.96      1.29 o 
   3  -3   8       20.74       21.62      4.72 o 
   4  -3   8       45.15       41.80      6.27 o 
   5  -3   8        8.53        6.94      1.19 o 
   6  -3   8       27.73       26.61      4.91 o 
   7  -3   8        0.06       -0.81      2.86 o 
   8  -3   8        8.48        6.44      2.48 o 
  -9  -2   8       49.04       42.49      6.97 o 
  -8  -2   8       73.47       72.08      7.71 o 
  -7  -2   8        2.25        2.51      1.96 o 
  -6  -2   8        0.13        2.00      1.15 o 
  -5  -2   8        4.17        2.55      1.68 o 
  -4  -2   8       32.16       30.54      2.59 o 
  -3  -2   8       19.73       19.38      4.52 o 
  -2  -2   8       36.70       38.30      6.70 o 
  -1  -2   8      629.15      795.50     80.64 o 
   0  -2   8      482.02      622.33     75.73 o 
   1  -2   8      251.75      261.16     40.77 o 
   2  -2   8      231.95      264.64     27.28 o 
   3  -2   8       19.27       15.19      2.24 o 
   4  -2   8      144.33      145.72      7.26 o 
   5  -2   8      108.57      122.26      9.42 o 
   6  -2   8      423.23      405.03     40.23 o 
   7  -2   8        7.34        5.57      2.65 o 
   8  -2   8        0.65        2.33      3.41 o 
  -9  -1   8        3.63        4.84      2.39 o 
  -8  -1   8       50.66       47.92      6.91 o 
  -7  -1   8        5.43        3.02      1.05 o 
  -6  -1   8        8.75        7.76      1.61 o 
  -5  -1   8       35.04       35.85      5.90 o 
  -4  -1   8      251.71      268.47     36.17 o 
  -3  -1   8      860.49      890.36    126.11 o 
  -2  -1   8     1288.33     1670.91    270.41 o 
  -1  -1   8     1290.69     1511.68    174.20 o 
   0  -1   8      631.40      812.77     96.03 o 
   1  -1   8        0.15       -1.99      1.99 o 
   2  -1   8       23.14       19.15      1.89 o 
   3  -1   8      255.23      331.60     28.27 o 
   4  -1   8      932.78      993.12     31.51 o 
   5  -1   8      512.92      553.72     28.03 o 
   6  -1   8      114.81       98.07     18.28 o 
   7  -1   8       49.82       55.76      6.28 o 
   8  -1   8        5.67        5.53      2.51 o 
 -10   0   8       39.12       27.28     19.68 o 
  -9   0   8       25.30       18.50      7.70 o 
  -8   0   8       11.27        7.83      5.84 o 
  -7   0   8      119.10      125.13     12.11 o 
  -6   0   8        3.96        2.81      1.17 o 
  -5   0   8      343.91      366.27     53.12 o 
  -4   0   8        0.56        1.43      1.93 o 
  -3   0   8        0.37        1.00      1.17 o 
  -2   0   8      422.28      465.05     65.76 o 
  -1   0   8      608.24      669.35     68.30 o 
   0   0   8     1933.66     2180.40    293.40 o 
   1   0   8      121.17      103.46     23.14 o 
   2   0   8      731.08      730.68    109.05 o 
   3   0   8        4.86        3.93      1.06 o 
   4   0   8       63.25       64.01      4.37 o 
   5   0   8      228.19      226.94     18.40 o 
   6   0   8       18.41       16.34      3.24 o 
   7   0   8        5.61        7.24      1.52 o 
   8   0   8       48.54       50.11      7.65 o 
 -10   1   8        0.90        5.61      3.03 o 
  -9   1   8        1.45        3.42      1.73 o 
  -8   1   8       17.73       16.42      7.31 o 
  -7   1   8      233.39      276.39     37.32 o 
  -6   1   8      306.56      352.86     57.46 o 
  -5   1   8       10.69       10.16      1.86 o 
  -4   1   8      810.04      954.74    133.13 o 
  -3   1   8        0.21        1.06      1.43 o 
  -2   1   8      672.45      891.83    110.22 o 
  -1   1   8      207.79      230.14     18.73 o 
   0   1   8      191.42      183.87     28.70 o 
   1   1   8      518.39      445.94     77.73 o 
   2   1   8      155.97      185.43     14.07 o 
   3   1   8      220.04      254.84     19.44 o 
   4   1   8      243.44      261.19     24.98 o 
   5   1   8      786.30      844.27    108.11 o 
   6   1   8       88.65       81.69     17.98 o 
   7   1   8        0.32        1.35      2.56 o 
 -10   2   8       10.18        6.21      3.09 o 
  -9   2   8       12.06       13.70      3.02 o 
  -8   2   8       24.16       11.50     11.54 o 
  -7   2   8       54.51       48.24      5.54 o 
  -6   2   8       21.56       24.55      3.16 o 
  -5   2   8       35.47       41.20      5.24 o 
  -4   2   8      342.82      365.57     42.65 o 
  -3   2   8      163.82      204.02     11.51 o 
  -2   2   8      858.95      932.76     65.95 o 
  -1   2   8       53.58       45.25      3.74 o 
   0   2   8       44.67       26.24      5.30 o 
   1   2   8       84.78       68.12     13.01 o 
   2   2   8        5.48        3.86      1.76 o 
   3   2   8        4.03        8.37      3.10 o 
   4   2   8       28.39       31.39      9.50 o 
   5   2   8        0.80        0.13      2.27 o 
   6   2   8      135.42      123.79     21.15 o 
   7   2   8       11.68        3.88      2.71 o 
 -10   3   8       15.52       17.65      3.87 o 
  -9   3   8        0.02        2.06      2.75 o 
  -8   3   8       70.59       66.89     21.69 o 
  -7   3   8        1.38        1.00      3.92 o 
  -6   3   8        6.07        2.36      2.59 o 
  -5   3   8       28.78       33.03      3.79 o 
  -4   3   8       25.75       31.49      5.03 o 
  -3   3   8      162.59      185.78     15.02 o 
  -2   3   8      193.09      208.24      9.76 o 
  -1   3   8     1857.06     2020.75     79.89 o 
   0   3   8      293.15      317.57     23.34 o 
   1   3   8       36.34       30.01      3.84 o 
   2   3   8       93.66       83.21     23.48 o 
   3   3   8      108.27      109.15     19.93 o 
   4   3   8       28.42       26.10      7.53 o 
   5   3   8       18.86       16.56      6.37 o 
   6   3   8       23.78       25.31      3.49 o 
 -10   4   8        4.54        3.99      3.00 o 
  -9   4   8       53.05       52.66     13.97 o 
  -8   4   8       35.97       32.63      4.68 o 
  -7   4   8      164.60      169.54     43.28 o 
  -6   4   8      133.09      131.87     19.17 o 
  -5   4   8       81.63       65.27     11.11 o 
  -4   4   8      404.43      434.33     47.90 o 
  -3   4   8       57.64       49.92      4.44 o 
  -2   4   8       91.86      109.96      3.73 o 
  -1   4   8       76.92       75.17      8.45 o 
   0   4   8      212.16      225.93     24.48 o 
   1   4   8        3.26        2.08      1.97 o 
   2   4   8       19.14       19.31      4.83 o 
   3   4   8        1.98        1.54      1.94 o 
   4   4   8       12.46       15.99      3.57 o 
   5   4   8        5.94        7.11      6.23 o 
   6   4   8        1.73        2.44      2.78 o 
 -10   5   8        0.47        4.15      2.07 o 
  -9   5   8       48.21       55.94     19.72 o 
  -8   5   8        5.28        3.26      3.82 o 
  -7   5   8       10.87       11.07      3.20 o 
  -6   5   8       70.69       75.22     13.97 o 
  -5   5   8      271.72      276.69     37.30 o 
  -4   5   8       59.66       60.47      5.18 o 
  -3   5   8      121.09      129.19     14.18 o 
  -2   5   8        2.54        1.37      0.86 o 
  -1   5   8       23.55       26.64      3.85 o 
   0   5   8      383.77      397.78     46.78 o 
   1   5   8        2.65        4.46      2.28 o 
   2   5   8        5.18        4.33      3.23 o 
   3   5   8        0.48       -0.50      4.36 o 
   4   5   8        9.17       11.22      5.58 o 
   5   5   8       11.52       13.27     10.25 o 
  -9   6   8        7.46        7.24      4.10 o 
  -8   6   8       19.65       28.57      6.45 o 
  -7   6   8       99.58       97.68     15.84 o 
  -6   6   8      174.82      155.09     24.17 o 
  -5   6   8      100.51       95.59     18.21 o 
  -4   6   8        0.35       -0.11      1.07 o 
  -3   6   8       30.60       33.90      2.76 o 
  -2   6   8      494.40      553.64     35.25 o 
  -1   6   8      747.80      878.53     82.66 o 
   0   6   8       61.40       67.38      8.50 o 
   1   6   8        7.08       10.26      3.09 o 
   2   6   8       45.60       43.96      6.56 o 
   3   6   8       12.55       12.43      3.23 o 
   4   6   8        2.49        3.59      3.19 o 
  -9   7   8        5.60       10.13      4.07 o 
  -8   7   8        1.97       -1.74      3.88 o 
  -7   7   8       63.36       80.96     17.17 o 
  -6   7   8        8.55        9.34      2.47 o 
  -5   7   8       57.92       55.64      5.19 o 
  -4   7   8       23.10       24.67      2.73 o 
  -3   7   8        7.21        2.61      3.00 o 
  -2   7   8      219.49      191.02     23.90 o 
  -1   7   8        3.50       -1.06      2.73 o 
   0   7   8        0.04        4.40      6.50 o 
   1   7   8       20.05       20.22      3.76 o 
   2   7   8       18.71       24.02     10.54 o 
   3   7   8       48.08       61.90     14.86 o 
  -8   8   8        5.68        5.40      2.73 o 
  -7   8   8        5.92        8.90      2.84 o 
  -6   8   8        0.76        1.73      1.97 o 
  -5   8   8        7.17        5.99      1.84 o 
  -4   8   8        2.76        2.18      1.84 o 
  -3   8   8       95.15       96.95      7.49 o 
  -2   8   8       53.12       54.00      5.19 o 
  -1   8   8       46.55       47.38      8.40 o 
   0   8   8      133.58      153.30     16.54 o 
   1   8   8       15.62       14.07      7.49 o 
   2   8   8        7.84        8.99      3.11 o 
  -7   9   8       43.08       41.91      6.11 o 
  -6   9   8        8.46        7.02      4.01 o 
  -5   9   8       51.83       47.87      3.99 o 
  -4   9   8        8.17       12.80      2.69 o 
  -3   9   8       19.76       11.19      4.41 o 
  -2   9   8       88.58       87.79     18.84 o 
  -1   9   8        0.95        0.84      3.08 o 
   0   9   8        1.68        3.28      2.42 o 
   1   9   8        4.39        6.78      2.64 o 
  -6  10   8       30.34       41.00      7.81 o 
  -5  10   8        7.64        8.77      4.42 o 
  -4  10   8       28.28       26.51      7.43 o 
  -3  10   8        8.58       14.62      3.18 o 
  -2  10   8       34.34       33.44      5.48 o 
  -1  10   8        1.77        2.38      2.81 o 
   1 -12   9        0.28       -1.09      2.73 o 
   2 -12   9        1.86        2.71      1.26 o 
   3 -12   9        0.55       -0.21      2.76 o 
  -2 -11   9        0.74        2.47      2.38 o 
  -1 -11   9        3.26        3.54      1.62 o 
   0 -11   9        1.71        3.89      2.24 o 
   1 -11   9       18.95       22.73      3.59 o 
   2 -11   9        2.35        2.68      1.65 o 
   3 -11   9       19.71       22.90      3.01 o 
   4 -11   9       34.20       36.97      4.76 o 
   5 -11   9       14.37       20.76      5.13 o 
  -3 -10   9        4.06        7.98      2.26 o 
  -2 -10   9        2.29        5.49      2.74 o 
  -1 -10   9       10.59       12.88      2.69 o 
   0 -10   9        1.23        0.96      2.08 o 
   1 -10   9       35.53       35.03      5.24 o 
   2 -10   9       46.60       46.43      6.22 o 
   3 -10   9       15.38       19.35      3.06 o 
   4 -10   9       32.32       42.27      4.94 o 
   5 -10   9        0.00       -0.16      3.59 o 
   6 -10   9       51.83       63.95     12.02 o 
  -4  -9   9       13.84        9.54      2.18 o 
  -3  -9   9       11.64       16.03      3.19 o 
  -2  -9   9        0.46        3.41      4.54 o 
  -1  -9   9        2.99        2.48      2.09 o 
   0  -9   9       52.97       52.89      6.26 o 
   1  -9   9      100.98      108.47     13.10 o 
   2  -9   9        5.90        7.65      4.07 o 
   3  -9   9       17.36       21.09      4.31 o 
   4  -9   9      118.72      119.80     16.72 o 
   5  -9   9       78.61       63.98      6.81 o 
   6  -9   9        5.81        2.53      1.83 o 
   7  -9   9       44.26       48.90      8.46 o 
  -5  -8   9        2.89        8.86      3.17 o 
  -4  -8   9        5.03        7.78      2.68 o 
  -3  -8   9       36.71       40.55      8.91 o 
  -2  -8   9       20.02       21.15      4.80 o 
  -1  -8   9        0.40        4.04      2.06 o 
   0  -8   9       18.33       18.04      4.18 o 
   1  -8   9        3.27        4.29      5.92 o 
   2  -8   9       15.61       17.08      6.99 o 
   3  -8   9       45.65       44.03      8.33 o 
   4  -8   9       10.93       11.39      1.76 o 
   5  -8   9       10.65        8.64      3.08 o 
   6  -8   9        8.31        6.95      1.90 o 
   7  -8   9      126.78      128.37     17.74 o 
  -6  -7   9        3.62        4.09      1.72 o 
  -5  -7   9       15.79       27.86      5.78 o 
  -4  -7   9       20.07       16.27      2.44 o 
  -3  -7   9       48.28       41.54     13.24 o 
  -2  -7   9       16.16       17.89      3.41 o 
  -1  -7   9      248.83      248.72     23.22 o 
   0  -7   9       53.70       50.15      7.01 o 
   1  -7   9       13.95       14.30      2.70 o 
   2  -7   9       54.37       52.63      7.43 o 
   3  -7   9      198.19      195.14     26.00 o 
   4  -7   9      178.48      186.14     28.85 o 
   5  -7   9       12.48        8.92      1.46 o 
   6  -7   9        1.61        2.97      2.02 o 
   7  -7   9       21.10       31.75      3.70 o 
   8  -7   9       13.77       16.31      3.13 o 
  -7  -6   9        7.14        5.30      2.38 o 
  -6  -6   9       28.39       29.98      4.31 o 
  -5  -6   9       90.05       91.02      6.73 o 
  -4  -6   9        0.56        5.10      2.08 o 
  -3  -6   9      130.94      137.80     16.69 o 
  -2  -6   9       45.77       39.23      5.92 o 
  -1  -6   9      163.43      171.54     22.52 o 
   0  -6   9        0.41       -1.98      2.33 o 
   1  -6   9        5.42        4.20      1.75 o 
   2  -6   9       34.02       20.95      3.61 o 
   3  -6   9      978.63      992.83    159.82 o 
   4  -6   9      248.34      241.48     42.82 o 
   5  -6   9      194.14      212.83     23.01 o 
   6  -6   9        4.44        7.33      1.93 o 
   7  -6   9        3.60        7.62      2.46 o 
   8  -6   9       55.88       60.65      7.28 o 
  -8  -5   9        2.87        0.76      1.23 o 
  -6  -5   9        2.00        3.86      2.94 o 
  -5  -5   9       39.99       41.34      4.74 o 
  -4  -5   9       38.95       42.74      4.99 o 
  -3  -5   9       44.87       60.07      7.04 o 
  -2  -5   9      492.55      552.55     88.12 o 
  -1  -5   9       17.38       18.61      3.53 o 
   0  -5   9       19.70       22.04      7.97 o 
   1  -5   9       31.67       23.13      3.28 o 
   2  -5   9        2.52        3.02      1.92 o 
   3  -5   9       57.64       51.25      9.05 o 
   4  -5   9       98.70       94.86      6.58 o 
   5  -5   9       47.50       42.93      3.65 o 
   6  -5   9       16.57       14.95      4.44 o 
   7  -5   9      172.89      161.92     16.26 o 
   8  -5   9       24.85       21.55      3.57 o 
  -8  -4   9        4.97        3.05      2.41 o 
  -7  -4   9        0.49        1.75      2.50 o 
  -6  -4   9        1.19        1.26      1.53 o 
  -5  -4   9       58.68       58.56      4.70 o 
  -4  -4   9        0.32        0.92      3.08 o 
  -3  -4   9       14.18       11.34      2.22 o 
  -2  -4   9      447.91      501.11     74.16 o 
  -1  -4   9      101.47      117.41     21.37 o 
   0  -4   9       81.39       52.46     18.71 o 
   1  -4   9      168.35      154.37     25.91 o 
   2  -4   9      176.35      172.89     29.14 o 
   3  -4   9        0.05       -1.50      1.62 o 
   4  -4   9      204.58      220.33     27.10 o 
   5  -4   9       51.79       47.62      5.06 o 
   6  -4   9        3.19        1.53      1.01 o 
   7  -4   9       34.61       40.05      5.43 o 
   8  -4   9       32.78       31.83      4.84 o 
  -9  -3   9       32.46       30.49      5.72 o 
  -8  -3   9        0.12        2.84      1.46 o 
  -7  -3   9        3.39        5.55      1.83 o 
  -6  -3   9       12.05       10.61      3.10 o 
  -5  -3   9      131.82      136.95     18.10 o 
  -4  -3   9       29.63       34.03      3.47 o 
  -3  -3   9      602.96      658.49     92.31 o 
  -2  -3   9      449.87      517.30     94.79 o 
  -1  -3   9      325.42      320.39     59.60 o 
   0  -3   9        8.00       13.26      1.84 o 
   1  -3   9       32.23       22.51      5.60 o 
   2  -3   9      328.35      367.01     53.57 o 
   3  -3   9     1142.87     1156.78    161.51 o 
   4  -3   9      182.89      197.68     17.73 o 
   5  -3   9      774.90      885.82     15.89 o 
   6  -3   9       80.75       68.69     12.94 o 
   7  -3   9        4.78        8.30      2.32 o 
   8  -3   9        0.07       -0.82      2.47 o 
  -9  -2   9       39.56       41.11     28.10 o 
  -8  -2   9       24.09       19.79      3.66 o 
  -7  -2   9        0.62        1.21      0.96 o 
  -6  -2   9      188.67      188.30     31.95 o 
  -5  -2   9       20.56       20.52      5.56 o 
  -4  -2   9      135.10      143.60     15.66 o 
  -3  -2   9      423.73      408.61     54.96 o 
  -2  -2   9      123.28      107.26     13.42 o 
  -1  -2   9      582.42      681.34     79.00 o 
   0  -2   9      971.63     1188.72    176.05 o 
   1  -2   9     1104.16     1185.09    187.65 o 
   2  -2   9      101.45       88.13     13.84 o 
   3  -2   9      270.10      250.58     40.16 o 
   4  -2   9      406.60      458.56     13.29 o 
   5  -2   9      153.77      156.99      9.46 o 
   6  -2   9        0.05        0.70      1.67 o 
   7  -2   9       91.24       97.42      7.06 o 
   8  -2   9        1.74        1.79      1.37 o 
  -9  -1   9        1.65        1.55      1.88 o 
  -8  -1   9      112.14       94.23     14.50 o 
  -7  -1   9      127.28      128.29     18.15 o 
  -6  -1   9        0.17        4.57      1.84 o 
  -5  -1   9      251.16      254.56     34.04 o 
  -4  -1   9       85.84       85.63     18.93 o 
  -3  -1   9      526.42      617.69     82.73 o 
  -2  -1   9        1.93        7.60      1.61 o 
  -1  -1   9        0.02       -0.03      1.18 o 
   0  -1   9      176.38      240.47     29.44 o 
   1  -1   9      224.97      206.53     35.65 o 
   2  -1   9       32.28       25.61      6.81 o 
   3  -1   9      676.75      712.67     66.34 o 
   4  -1   9     1756.52     1894.38     35.80 o 
   5  -1   9      222.56      246.88     25.94 o 
   6  -1   9        8.68        8.42      2.03 o 
   7  -1   9        2.60        2.53      2.42 o 
   8  -1   9        4.98        7.49      6.58 o 
  -9   0   9        0.05        1.61      2.98 o 
  -8   0   9        2.71        2.20      1.97 o 
  -7   0   9       30.23       32.04      3.09 o 
  -6   0   9       40.40       41.42      5.00 o 
  -5   0   9      506.34      539.26     76.02 o 
  -4   0   9      372.87      430.01     57.59 o 
  -3   0   9      127.81      148.71     20.11 o 
  -2   0   9      233.38      261.20     32.48 o 
  -1   0   9      207.54      169.83     18.67 o 
   0   0   9       26.22       29.02      5.93 o 
   1   0   9      168.24      159.08     28.65 o 
   2   0   9        0.28       -0.49      1.76 o 
   3   0   9        5.69        2.61      1.33 o 
   4   0   9       87.53       90.67      8.55 o 
   5   0   9      185.44      168.96     25.87 o 
   6   0   9       15.60       14.19      3.95 o 
   7   0   9       28.58       30.26      7.65 o 
 -10   1   9       10.73        3.84      2.81 o 
  -9   1   9        1.61        3.03      2.23 o 
  -8   1   9        1.42        0.86      2.69 o 
  -7   1   9        1.85        2.58      1.26 o 
  -6   1   9       75.22       79.36     12.15 o 
  -5   1   9       41.86       44.31      6.84 o 
  -4   1   9       23.82       16.15      3.82 o 
  -3   1   9      109.16      118.66     15.17 o 
  -2   1   9      783.14      911.80     92.99 o 
  -1   1   9      110.77      100.59      8.65 o 
   0   1   9      244.38      200.05     28.64 o 
   1   1   9       10.64       16.95      4.17 o 
   2   1   9       97.61      118.55      4.79 o 
   3   1   9        0.96        2.75      2.17 o 
   4   1   9      352.04      386.15     29.15 o 
   5   1   9       85.93       66.49     22.79 o 
   6   1   9        2.65        2.09      2.81 o 
   7   1   9       16.18       16.54      2.96 o 
 -10   2   9        1.26        0.68      4.93 o 
  -9   2   9       56.95       51.13     19.71 o 
  -8   2   9      134.53      132.73     33.05 o 
  -7   2   9       74.45       77.99     12.60 o 
  -6   2   9       92.12       87.06      9.04 o 
  -5   2   9      167.42      192.12     23.29 o 
  -4   2   9      105.52      109.22     19.37 o 
  -3   2   9       61.51       56.38      9.37 o 
  -2   2   9       62.85       68.38      3.29 o 
  -1   2   9      298.46      323.16     22.90 o 
   0   2   9      166.77      140.79     20.20 o 
   1   2   9      165.17      225.12     13.85 o 
   2   2   9       26.11       17.57      2.92 o 
   3   2   9       62.28       62.47      9.30 o 
   4   2   9       12.33        3.24      2.87 o 
   5   2   9        0.23        1.03      2.55 o 
   6   2   9       33.90       21.14      9.43 o 
   7   2   9       19.54       11.84      3.75 o 
 -10   3   9        4.38        2.39      2.50 o 
  -9   3   9       21.99       16.23      5.93 o 
  -8   3   9        5.27        2.70      3.60 o 
  -7   3   9        5.03        5.45      2.93 o 
  -6   3   9      195.48      203.62     25.65 o 
  -5   3   9      336.31      352.82     40.61 o 
  -4   3   9      186.24      197.36     15.45 o 
  -3   3   9        2.11        1.62      1.68 o 
  -2   3   9      473.02      497.48      8.75 o 
  -1   3   9       89.18       73.46      9.10 o 
   0   3   9        0.00        0.31      1.91 o 
   1   3   9        0.10        1.60      2.12 o 
   2   3   9        4.40        2.91      2.54 o 
   3   3   9        7.49       13.12      3.03 o 
   4   3   9      114.32      103.64     22.43 o 
   5   3   9        3.23        3.74      2.61 o 
   6   3   9        0.90       -0.62      2.67 o 
 -10   4   9       12.17       24.01      8.40 o 
  -9   4   9        8.79       10.02      3.04 o 
  -8   4   9       52.69       46.81     14.78 o 
  -7   4   9      112.16      111.37     29.23 o 
  -6   4   9      176.38      199.24     18.21 o 
  -5   4   9       67.75       73.49      5.67 o 
  -4   4   9       15.67       15.34      1.96 o 
  -3   4   9      723.76      791.88     58.64 o 
  -2   4   9     1126.38     1239.95     13.16 o 
  -1   4   9      165.25      166.45     11.66 o 
   0   4   9        5.02        5.68      1.81 o 
   1   4   9      465.99      516.75     85.32 o 
   2   4   9       29.52       33.59     10.09 o 
   3   4   9        1.12        2.74      4.51 o 
   4   4   9        5.82        4.84      2.94 o 
   5   4   9        1.34        6.60      2.99 o 
  -9   5   9        0.63        1.18      2.55 o 
  -8   5   9       33.16       30.61     11.16 o 
  -7   5   9       38.85       37.71     10.56 o 
  -6   5   9       37.73       34.16      9.50 o 
  -5   5   9      101.95      114.74     15.42 o 
  -4   5   9      155.68      191.04     19.67 o 
  -3   5   9      151.33      165.81     14.22 o 
  -2   5   9        0.87        4.93      2.19 o 
  -1   5   9      161.94      183.66     16.99 o 
   0   5   9        6.84       11.50      4.19 o 
   1   5   9       99.76      100.56     17.39 o 
   2   5   9      196.78      221.45     34.07 o 
   3   5   9       18.02       20.65      6.19 o 
   4   5   9        5.07        8.83      3.26 o 
   5   5   9        5.29        5.31      3.32 o 
  -9   6   9        3.26        7.94      5.10 o 
  -8   6   9        7.21        5.21      2.26 o 
  -7   6   9        1.02        0.32      2.32 o 
  -6   6   9        0.02        2.25      1.60 o 
  -5   6   9       22.32       17.31      2.15 o 
  -4   6   9        0.05        2.53      1.41 o 
  -3   6   9      650.80      658.71     18.18 o 
  -2   6   9      410.01      416.30     37.40 o 
  -1   6   9      405.18      447.41     59.44 o 
   0   6   9      227.21      256.19     44.22 o 
   1   6   9       35.25       32.58      4.90 o 
   2   6   9        2.44        1.16      2.08 o 
   3   6   9        3.33        5.51      3.11 o 
   4   6   9        1.74        1.69      4.59 o 
  -9   7   9      114.97      144.67     45.43 o 
  -8   7   9       54.07       59.54     13.83 o 
  -7   7   9       17.23       21.47      5.50 o 
  -6   7   9        1.88        2.52      1.12 o 
  -5   7   9        0.19        0.69      0.93 o 
  -4   7   9        0.39       -1.06      1.96 o 
  -3   7   9        0.95        2.44      4.07 o 
  -2   7   9       36.40       49.97      8.95 o 
  -1   7   9       22.51       25.29      3.56 o 
   0   7   9       23.09       21.65      3.58 o 
   1   7   9        2.54        3.17      2.47 o 
   2   7   9        1.74        3.62      2.82 o 
   3   7   9        9.88        8.31      3.82 o 
  -8   8   9       21.61       20.85      5.29 o 
  -7   8   9        9.55       13.47      5.66 o 
  -6   8   9        0.65        2.56      2.91 o 
  -5   8   9      118.97      119.86     15.82 o 
  -4   8   9       98.28       93.11     10.87 o 
  -3   8   9      139.23      145.43     12.15 o 
  -2   8   9       10.34        9.33      3.07 o 
  -1   8   9      102.31       95.85     14.89 o 
   0   8   9       72.75       71.26      7.13 o 
   1   8   9       36.87       42.01      6.04 o 
   2   8   9        2.81        6.10      2.72 o 
  -7   9   9        6.72        0.44      3.41 o 
  -6   9   9        2.53        7.73      4.11 o 
  -5   9   9       12.53       10.25      3.14 o 
  -4   9   9        6.47        7.73      2.20 o 
  -3   9   9       12.98       11.30      2.90 o 
  -2   9   9        4.00        6.27      2.77 o 
  -1   9   9       25.71       20.51      6.19 o 
   0   9   9        5.67        5.36      3.33 o 
  -5  10   9        0.13        2.26      2.73 o 
  -4  10   9        2.68        2.62      1.73 o 
  -3  10   9        1.16        5.08      2.27 o 
  -2  10   9       28.78       36.27      6.43 o 
  -1 -11  10       12.15       11.63      4.23 o 
   0 -11  10       11.03        8.62      5.53 o 
   1 -11  10        0.51        3.19      1.92 o 
   2 -11  10       27.22       31.21      3.86 o 
   3 -11  10       77.19       95.18     17.22 o 
   4 -11  10       25.50       23.57      5.80 o 
   5 -11  10        0.94        6.58      2.99 o 
  -3 -10  10        0.35        1.31      2.21 o 
  -2 -10  10        1.07       -0.12      3.90 o 
  -1 -10  10        1.54        0.18      2.61 o 
   0 -10  10       17.66        8.33      4.19 o 
   1 -10  10        1.48        4.03      3.08 o 
   2 -10  10       28.71       33.48      4.65 o 
   4 -10  10        1.37        3.34      2.72 o 
   5 -10  10        8.46       10.74      4.24 o 
   6 -10  10      102.59      143.38     29.43 o 
  -4  -9  10        2.93        2.03      5.97 o 
  -3  -9  10        1.88        6.60      2.14 o 
  -2  -9  10        6.11       10.82      2.51 o 
  -1  -9  10       23.86       22.67      5.50 o 
   0  -9  10       30.78       27.12      3.94 o 
   1  -9  10       76.09       89.39     12.03 o 
   2  -9  10      113.58      122.59     14.56 o 
   3  -9  10      109.03      110.82     15.12 o 
   4  -9  10       20.19       19.80      4.46 o 
   5  -9  10       28.49       19.39      2.61 o 
   6  -9  10        2.61        2.41      1.35 o 
   7  -9  10       37.39       40.53      8.85 o 
  -5  -8  10        0.05        0.11      1.93 o 
  -4  -8  10        1.37        3.56      2.47 o 
  -3  -8  10        6.97       10.11      2.80 o 
  -2  -8  10        4.11        2.51      4.76 o 
  -1  -8  10        6.40        4.67      2.12 o 
   0  -8  10       49.72       49.26     10.22 o 
   1  -8  10       26.08       22.89      6.07 o 
   2  -8  10      347.94      416.95    108.74 o 
   3  -8  10      155.95      137.48     31.96 o 
   4  -8  10       22.97       17.49      2.32 o 
   5  -8  10        2.81        5.31      2.40 o 
   6  -8  10       22.01       17.15      3.77 o 
   7  -8  10       58.49       64.48      8.78 o 
  -6  -7  10       18.74       14.91      2.90 o 
  -5  -7  10        1.96        7.84      2.13 o 
  -4  -7  10        7.81        7.52      2.01 o 
  -3  -7  10      149.18      140.84     15.94 o 
  -2  -7  10       87.26       89.76     25.33 o 
  -1  -7  10        5.20       10.38      4.02 o 
   0  -7  10       28.96       34.98      9.60 o 
   1  -7  10        6.84        3.32      2.47 o 
   2  -7  10        0.81       -0.09      2.64 o 
   3  -7  10        4.14        1.62      0.92 o 
   4  -7  10      163.98      154.84     19.88 o 
   5  -7  10        8.70        6.41      1.74 o 
   6  -7  10       71.76       68.87      8.05 o 
   7  -7  10       30.97       24.84      6.91 o 
  -7  -6  10        3.40        4.03      3.12 o 
  -6  -6  10        8.15        6.83      2.39 o 
  -5  -6  10       19.34       20.36      3.86 o 
  -4  -6  10       20.23       25.51      3.93 o 
  -3  -6  10      154.30      196.08     32.64 o 
  -2  -6  10        0.71        3.66      2.61 o 
  -1  -6  10       17.23       20.28      9.70 o 
   0  -6  10       61.85       71.67     22.22 o 
   1  -6  10        3.18       11.80      2.83 o 
   2  -6  10       16.60       11.26      4.64 o 
   3  -6  10      117.13      113.78     19.85 o 
   4  -6  10      140.81      125.79     12.68 o 
   5  -6  10        6.30        0.83      2.95 o 
   6  -6  10        3.15        2.96      1.81 o 
   7  -6  10        0.30       -1.61      2.45 o 
   8  -6  10       17.00       15.78      2.88 o 
  -7  -5  10        8.61        8.17      2.58 o 
  -6  -5  10      102.85       88.81      7.57 o 
  -5  -5  10        0.03        0.39      2.14 o 
  -4  -5  10      545.27      641.38     71.17 o 
  -3  -5  10      164.29      172.30     34.86 o 
  -2  -5  10      254.15      298.49     45.66 o 
  -1  -5  10       15.28       21.43      7.40 o 
   0  -5  10       20.71       19.24      2.92 o 
   1  -5  10      118.79       87.50     16.99 o 
   2  -5  10      415.85      415.39     62.74 o 
   3  -5  10       46.12       40.55      5.38 o 
   4  -5  10       17.59       14.68      2.99 o 
   5  -5  10       75.83       79.07      6.24 o 
   6  -5  10       80.35       71.26      7.31 o 
   7  -5  10        0.36        6.91      3.40 o 
   8  -5  10        0.55       -0.94      2.56 o 
  -8  -4  10       10.81        9.35      5.15 o 
  -7  -4  10       10.30       10.57      2.49 o 
  -6  -4  10       35.53       37.69      4.14 o 
  -5  -4  10        8.01       11.39      2.57 o 
  -4  -4  10       80.19       80.07      9.82 o 
  -3  -4  10       85.56      100.36     11.88 o 
  -2  -4  10      152.94      178.25     44.29 o 
  -1  -4  10      405.89      493.79     90.24 o 
   0  -4  10      383.98      383.05    107.54 o 
   1  -4  10       19.56       19.18      2.75 o 
   2  -4  10      372.88      358.68     55.06 o 
   3  -4  10       67.62       59.19      7.06 o 
   4  -4  10       23.30       22.87      3.06 o 
   5  -4  10       11.57        9.91      1.50 o 
   6  -4  10        0.97        1.21      1.86 o 
   7  -4  10       21.50       20.31      7.27 o 
   8  -4  10       22.01       23.72      4.34 o 
  -8  -3  10        4.90        4.61      2.20 o 
  -7  -3  10        0.05        4.33      2.30 o 
  -6  -3  10      155.20      176.28      9.52 o 
  -5  -3  10       14.28       21.19      4.75 o 
  -4  -3  10       81.28       83.73     15.27 o 
  -3  -3  10      129.17      138.21      8.20 o 
  -2  -3  10        0.88        3.14      2.46 o 
  -1  -3  10       80.18       98.46     23.43 o 
   0  -3  10       40.95       32.13      5.76 o 
   1  -3  10      134.23      144.06     24.25 o 
   2  -3  10      100.35       94.60     21.98 o 
   3  -3  10      807.77      848.66    118.56 o 
   4  -3  10     1255.37     1353.70    114.52 o 
   5  -3  10        4.75       -1.54      1.98 o 
   6  -3  10       41.47       31.66      5.91 o 
   7  -3  10        0.31        2.18      1.44 o 
   8  -3  10       36.21       32.89      5.40 o 
  -9  -2  10        1.68        2.86      4.71 o 
  -8  -2  10       18.31       17.28      2.48 o 
  -7  -2  10        0.14        1.48      1.40 o 
  -6  -2  10       46.80       37.64      3.75 o 
  -5  -2  10      433.96      433.68     70.05 o 
  -4  -2  10       11.37        9.97      1.74 o 
  -3  -2  10        9.53        8.60      2.24 o 
  -2  -2  10      133.06      128.64     35.79 o 
  -1  -2  10       17.40       24.99      5.60 o 
   0  -2  10       60.01       80.41     17.79 o 
   1  -2  10       20.94       24.57      9.77 o 
   2  -2  10      194.93      178.82     23.58 o 
   3  -2  10      601.97      620.13     80.89 o 
   4  -2  10        3.67        3.83      1.80 o 
   5  -2  10      118.56      117.43      7.46 o 
   6  -2  10       37.99       35.96      6.41 o 
   7  -2  10       79.67       91.17      7.27 o 
  -9  -1  10        0.47        3.25      4.74 o 
  -8  -1  10        0.08        1.86      1.29 o 
  -7  -1  10        0.10        1.14      1.26 o 
  -6  -1  10       11.02       12.37      3.36 o 
  -5  -1  10      201.74      247.73     31.02 o 
  -4  -1  10       15.33       14.32      3.57 o 
  -3  -1  10      557.27      585.77     76.14 o 
  -2  -1  10       98.05       96.74     16.44 o 
  -1  -1  10      245.37      224.14     26.79 o 
   0  -1  10       52.90       38.88      8.58 o 
   1  -1  10       72.85       65.87     10.92 o 
   2  -1  10      172.00      201.26     18.37 o 
   3  -1  10      533.22      589.73     47.55 o 
   4  -1  10      119.68      119.43      9.69 o 
   5  -1  10       48.47       45.88      3.81 o 
   6  -1  10      107.19       87.56      9.62 o 
   7  -1  10       57.93       61.56     11.55 o 
  -9   0  10       35.53       32.16      7.43 o 
  -8   0  10       10.78        8.97      2.67 o 
  -7   0  10      105.34       83.62     13.32 o 
  -6   0  10      123.03      121.97     19.09 o 
  -5   0  10       15.20       13.05      3.49 o 
  -4   0  10        3.28        1.78      1.40 o 
  -3   0  10       26.25       24.10      4.28 o 
  -2   0  10        5.84       10.29      2.27 o 
  -1   0  10      341.50      334.42     42.01 o 
   0   0  10      204.71      208.49     32.33 o 
   1   0  10      447.95      420.06     67.76 o 
   2   0  10        2.46        1.99      1.23 o 
   3   0  10       71.32       68.60      3.41 o 
   4   0  10        4.89        4.19      1.54 o 
   5   0  10        1.93        1.16      0.94 o 
   6   0  10       80.13       72.48     15.05 o 
   7   0  10        1.75        6.37      3.69 o 
  -9   1  10        6.50       14.18      5.54 o 
  -8   1  10        8.66        7.64      2.53 o 
  -7   1  10       25.39       17.14      3.50 o 
  -6   1  10      160.78      178.65     20.45 o 
  -5   1  10      213.76      246.95     22.87 o 
  -4   1  10       13.06       12.38      4.83 o 
  -3   1  10       64.84       46.59      7.30 o 
  -2   1  10       49.52       46.01      4.32 o 
  -1   1  10        8.60        9.75      1.45 o 
   0   1  10       32.10       27.27      7.46 o 
   1   1  10      169.15      152.59     27.67 o 
   2   1  10       66.41       80.04     10.07 o 
   3   1  10        0.07        1.07      1.17 o 
   4   1  10       30.79       15.69      7.43 o 
   5   1  10        2.96        4.35      6.01 o 
   6   1  10        0.05       -1.25      2.55 o 
   7   1  10        0.13        0.73      3.85 o 
  -9   2  10       58.53       57.00     15.88 o 
  -8   2  10       91.26       95.94     28.28 o 
  -7   2  10       95.02       96.83     13.02 o 
  -6   2  10       12.94       13.58      2.48 o 
  -5   2  10       52.26       64.85      8.48 o 
  -4   2  10      231.94      280.01     21.75 o 
  -3   2  10     1130.71     1318.70    143.71 o 
  -2   2  10       59.69       52.72      5.97 o 
  -1   2  10      136.11      132.85     11.74 o 
   0   2  10      516.28      471.06     78.90 o 
   1   2  10      182.16      205.78     21.45 o 
   2   2  10      111.22      136.93     16.85 o 
   3   2  10       21.36       26.46      3.97 o 
   4   2  10        4.43        5.17      2.99 o 
   5   2  10       80.56       70.25     19.92 o 
   6   2  10       40.11       38.57      5.15 o 
  -9   3  10        0.02        2.07      1.31 o 
  -8   3  10       25.81       28.15      4.22 o 
  -7   3  10       56.77       55.22      5.97 o 
  -6   3  10      213.57      265.39     31.31 o 
  -5   3  10      110.77      121.89     10.09 o 
  -4   3  10        0.68        2.86      1.82 o 
  -3   3  10       46.31       50.32      4.00 o 
  -2   3  10       61.53       57.16      5.22 o 
  -1   3  10       51.87       45.57      8.39 o 
   0   3  10      334.40      348.68     13.75 o 
   1   3  10       37.80       65.20      6.62 o 
   2   3  10        0.01        6.16      1.98 o 
   3   3  10      152.98      126.45     37.05 o 
   4   3  10       20.50       19.66      3.29 o 
   5   3  10        0.59        3.21      5.89 o 
   6   3  10        5.40        6.71      2.98 o 
  -9   4  10        5.20        5.23      2.73 o 
  -8   4  10        1.83        6.03      3.23 o 
  -7   4  10        0.00        5.17      2.61 o 
  -6   4  10       26.83       21.34      2.45 o 
  -5   4  10        2.41        1.23      3.38 o 
  -4   4  10      665.36      704.98     61.95 o 
  -3   4  10      325.38      334.41     13.72 o 
  -2   4  10      822.26      871.92     24.03 o 
  -1   4  10      161.81      156.21     20.15 o 
   0   4  10       94.56      125.28     16.55 o 
   1   4  10       91.02       77.95     33.60 o 
   2   4  10       11.23        4.66      2.64 o 
   3   4  10        4.01        6.28      4.14 o 
   4   4  10        0.05        3.95      2.99 o 
   5   4  10       10.44       13.59      3.59 o 
  -9   5  10       59.49       68.68     23.38 o 
  -8   5  10       13.85       17.01      3.97 o 
  -7   5  10       21.87       29.89      4.52 o 
  -6   5  10        7.94        9.25      2.93 o 
  -5   5  10        0.69        2.48      1.62 o 
  -4   5  10       85.16       83.59      8.85 o 
  -3   5  10       14.00       12.28      2.67 o 
  -2   5  10      120.02      120.15     11.45 o 
  -1   5  10       81.05       93.67     13.76 o 
   0   5  10        4.09        5.14      1.84 o 
   1   5  10       42.05       41.33     12.98 o 
   2   5  10       72.75       75.35      6.43 o 
   3   5  10       32.47       33.01     12.24 o 
   4   5  10        1.54        5.27      6.27 o 
  -9   6  10       12.83       18.58      4.19 o 
  -8   6  10        2.41        5.29      2.34 o 
  -7   6  10        5.48        7.10      2.72 o 
  -6   6  10      130.54      147.27     19.91 o 
  -5   6  10       25.50       24.43      3.75 o 
  -4   6  10       42.02       36.94      3.15 o 
  -3   6  10       52.76       51.06      4.77 o 
  -2   6  10       75.97       82.57     14.93 o 
  -1   6  10       44.75       39.64     11.12 o 
   0   6  10       18.50       20.74      4.04 o 
   1   6  10       21.94       26.07      3.79 o 
   2   6  10       84.40       68.58     14.19 o 
   3   6  10       74.44       77.09     19.17 o 
  -8   7  10       44.34       48.91      6.00 o 
  -7   7  10        0.25        3.02      1.30 o 
  -6   7  10       53.18       46.68      8.04 o 
  -5   7  10      197.44      176.89     12.44 o 
  -4   7  10       23.53       24.59      3.98 o 
  -3   7  10       23.48       19.63      2.89 o 
  -2   7  10      186.68      175.29     23.70 o 
  -1   7  10        9.65        9.95      2.15 o 
   0   7  10        0.17        3.91      3.02 o 
   1   7  10        0.13        5.68      3.17 o 
   2   7  10       24.64       29.62      5.73 o 
  -7   8  10        8.95        6.35      4.21 o 
  -6   8  10        4.16        4.01      4.21 o 
  -5   8  10       27.14       22.88      6.69 o 
  -4   8  10        0.00       -0.36      2.06 o 
  -3   8  10       70.78       68.84      8.28 o 
  -2   8  10       68.81       69.57     10.54 o 
  -1   8  10        8.53       12.94      3.44 o 
   0   8  10        0.01        1.79      2.91 o 
   1   8  10       15.69       13.65      3.36 o 
  -6   9  10        5.72        3.10      3.69 o 
  -5   9  10       10.03        3.96      1.99 o 
  -4   9  10       22.51       17.23      8.04 o 
  -3   9  10       13.07       13.33      3.72 o 
  -2   9  10        2.93        5.85      2.66 o 
  -1   9  10        0.46        1.80      2.68 o 
  -1 -11  11       13.88       16.61      3.44 o 
   0 -11  11       27.19       30.92      4.23 o 
   1 -11  11       33.80       38.68      6.04 o 
   2 -11  11       53.04       60.57      8.94 o 
   3 -11  11        5.45       12.71      2.40 o 
   4 -11  11        0.04        3.90      3.75 o 
  -3 -10  11        0.08       -0.31      3.82 o 
  -2 -10  11        3.73        6.94      3.02 o 
  -1 -10  11       10.25        8.93      2.66 o 
   0 -10  11       51.64       66.02     13.14 o 
   1 -10  11      102.47      116.54     13.74 o 
   2 -10  11        7.47        4.66      1.62 o 
   3 -10  11        2.29        0.45      2.60 o 
   4 -10  11        0.69        1.27      2.78 o 
   5 -10  11        1.80        4.71      3.04 o 
  -4  -9  11       11.66       10.80      3.06 o 
  -3  -9  11        2.76        4.34      2.29 o 
  -2  -9  11        1.30        4.32      3.43 o 
  -1  -9  11       33.85       36.99     13.24 o 
   0  -9  11        6.64       10.53      2.15 o 
   1  -9  11        1.39        2.77      2.77 o 
   2  -9  11        0.84        3.50      4.34 o 
   3  -9  11       29.03       26.27      5.32 o 
   4  -9  11        1.07        0.72      1.46 o 
   5  -9  11       55.13       53.49      9.96 o 
   6  -9  11       28.25       25.21      8.40 o 
  -5  -8  11        0.27        1.37      3.50 o 
  -4  -8  11       26.75       28.71      4.71 o 
  -3  -8  11        6.63        7.68      3.35 o 
  -2  -8  11        1.46        5.84      3.10 o 
  -1  -8  11       23.04       29.03      4.04 o 
   0  -8  11        0.91        5.05      3.14 o 
   1  -8  11       38.30       34.48     13.29 o 
   2  -8  11      200.82      193.19     61.66 o 
   3  -8  11       90.01       86.56     14.52 o 
   4  -8  11        5.81        6.42      1.96 o 
   5  -8  11        8.35        3.70      2.61 o 
   6  -8  11        0.09       -0.89      2.06 o 
   7  -8  11       23.57       16.02      3.72 o 
  -6  -7  11        0.79        2.88      1.71 o 
  -5  -7  11       23.60       21.64      3.52 o 
  -4  -7  11       12.77       11.02      3.07 o 
  -3  -7  11      178.34      179.09     17.55 o 
  -2  -7  11       41.62       47.73     12.77 o 
  -1  -7  11       51.54       44.44     10.60 o 
   0  -7  11       69.90       61.99     15.18 o 
   1  -7  11      226.38      259.28     65.08 o 
   2  -7  11       51.60       54.92     16.81 o 
   3  -7  11       12.07       12.12      4.39 o 
   4  -7  11      133.37      118.79      8.92 o 
   5  -7  11       54.49       51.25      4.79 o 
   6  -7  11       26.35       31.96      3.47 o 
   7  -7  11        6.23        2.78      5.35 o 
  -7  -6  11        7.29        6.01      7.57 o 
  -6  -6  11        1.46       -2.65      3.77 o 
  -5  -6  11       86.69       94.46      7.44 o 
  -4  -6  11       52.21       57.47     16.91 o 
  -3  -6  11       26.31       31.13     10.56 o 
  -2  -6  11      125.25      133.93     23.38 o 
  -1  -6  11      161.98      156.30     23.56 o 
   0  -6  11       97.12       89.88     16.05 o 
   1  -6  11       39.01       29.89     11.58 o 
   2  -6  11       10.60        5.46      2.51 o 
   3  -6  11        4.78        7.34      1.43 o 
   4  -6  11        0.04        1.00      1.40 o 
   5  -6  11       63.21       72.12      7.00 o 
   6  -6  11       12.78        9.70      3.86 o 
   7  -6  11       16.18       18.99      3.23 o 
  -7  -5  11       11.52        8.36      4.33 o 
  -6  -5  11        1.92        4.05      2.52 o 
  -5  -5  11        8.96        6.33      2.76 o 
  -4  -5  11       57.89       71.82     17.48 o 
  -3  -5  11        0.37       -1.08      3.00 o 
  -2  -5  11        2.87        2.32      2.19 o 
  -1  -5  11        8.26       11.64      2.35 o 
   0  -5  11      143.18      133.52     40.20 o 
   1  -5  11      249.56      270.88     82.53 o 
   2  -5  11     1029.10     1099.62    187.86 o 
   3  -5  11      847.02      908.13    130.01 o 
   4  -5  11       38.52       34.54      6.39 o 
   5  -5  11       25.26       20.92      2.86 o 
   6  -5  11        9.45        8.13      2.16 o 
   7  -5  11       20.48       18.78      2.96 o 
  -8  -4  11        0.02        2.41      2.20 o 
  -7  -4  11       33.68       33.00      7.18 o 
  -6  -4  11      287.43      379.28     27.76 o 
  -5  -4  11       23.32       28.76      4.07 o 
  -4  -4  11       24.29       33.66      4.21 o 
  -3  -4  11       67.09       68.10     17.17 o 
  -2  -4  11       65.07       75.12     19.82 o 
  -1  -4  11      128.06      137.34     25.07 o 
   0  -4  11      154.69      133.74     54.00 o 
   1  -4  11        0.22        0.01      2.53 o 
   2  -4  11       82.07       75.76     15.62 o 
   3  -4  11      322.45      350.64     44.31 o 
   4  -4  11       87.08       82.19      7.14 o 
   5  -4  11        6.60        8.63      3.38 o 
   6  -4  11      140.03      141.95     14.39 o 
   7  -4  11        3.37        2.63      2.98 o 
  -8  -3  11        0.45        1.13      4.01 o 
  -7  -3  11        9.38       11.69      2.21 o 
  -6  -3  11       64.89       74.21      5.65 o 
  -5  -3  11        0.81        3.45      1.91 o 
  -4  -3  11      222.58      245.76     33.21 o 
  -3  -3  11       57.85       60.56     13.37 o 
  -2  -3  11      111.19      103.45     21.13 o 
  -1  -3  11      120.69      119.80     30.43 o 
   0  -3  11       72.15       70.01      8.79 o 
   1  -3  11       50.13       59.60      8.52 o 
   2  -3  11      400.03      392.53     62.66 o 
   3  -3  11     1759.56     1982.94    317.85 o 
   4  -3  11       95.40       85.94     11.57 o 
   5  -3  11      200.79      208.59      7.21 o 
   6  -3  11       60.56       61.94      4.71 o 
   7  -3  11       31.51       29.97      4.09 o 
  -9  -2  11        7.78       12.62      5.65 o 
  -8  -2  11       30.83       26.32      3.40 o 
  -7  -2  11       78.92       95.06      7.50 o 
  -6  -2  11       14.04       18.20      6.07 o 
  -5  -2  11       50.26       57.83     15.27 o 
  -4  -2  11       32.11       31.42      4.31 o 
  -3  -2  11        6.22        6.29      1.46 o 
  -2  -2  11        9.49        6.37      1.09 o 
  -1  -2  11       90.10      109.72     16.90 o 
   0  -2  11       13.51        9.00      4.86 o 
   1  -2  11        0.13        4.08      2.79 o 
   2  -2  11      219.94      220.30     35.83 o 
   3  -2  11       64.60       55.28      9.79 o 
   4  -2  11       17.53       17.44      2.12 o 
   5  -2  11       92.62       93.80      7.23 o 
   6  -2  11        5.08        5.31      1.66 o 
   7  -2  11        7.84        8.32      3.73 o 
  -9  -1  11        3.61        3.75      4.84 o 
  -8  -1  11        2.91        0.62      3.00 o 
  -7  -1  11       55.49       42.14      7.88 o 
  -6  -1  11       45.57       42.88      5.61 o 
  -5  -1  11        2.48        2.41      1.17 o 
  -4  -1  11       78.77       88.04     18.79 o 
  -3  -1  11      234.28      247.01     32.77 o 
  -2  -1  11       57.44       51.33      9.24 o 
  -1  -1  11        0.75        1.76      1.35 o 
   0  -1  11        1.26        2.80      1.23 o 
   1  -1  11       22.17       16.06      5.76 o 
   2  -1  11      113.74      102.08     12.82 o 
   3  -1  11       99.71       74.38     12.68 o 
   4  -1  11       15.78       15.44      2.16 o 
   5  -1  11        0.03        0.62      1.52 o 
   6  -1  11        2.34        3.27      1.16 o 
   7  -1  11       21.87       22.82      6.27 o 
  -9   0  11       38.52       40.92      7.47 o 
  -8   0  11      109.30      104.88     39.16 o 
  -7   0  11       64.86       73.03     10.44 o 
  -6   0  11       20.35       20.20      2.99 o 
  -5   0  11      271.08      282.46     40.26 o 
  -4   0  11      188.86      218.93     28.25 o 
  -3   0  11        9.74        6.11      1.88 o 
  -2   0  11        0.46       -0.72      1.08 o 
  -1   0  11      168.85      187.87     21.13 o 
   0   0  11      504.23      546.00     77.09 o 
   1   0  11       13.88       11.46      2.26 o 
   2   0  11        1.70        0.04      1.31 o 
   3   0  11       26.75       19.29      2.17 o 
   4   0  11      214.66      222.23     23.53 o 
   5   0  11       25.56       29.45      4.10 o 
   6   0  11       11.20        9.97      6.53 o 
  -9   1  11        5.06        3.07      3.86 o 
  -8   1  11       18.28       16.53      3.20 o 
  -7   1  11       31.45       33.09      3.32 o 
  -6   1  11       78.63       95.09     12.44 o 
  -5   1  11      155.03      142.73     19.21 o 
  -4   1  11       40.50       33.83      5.62 o 
  -3   1  11       12.38       14.63      1.78 o 
  -2   1  11       67.67       59.15     15.28 o 
  -1   1  11      998.65      992.28    113.77 o 
   0   1  11       22.54       20.74      4.63 o 
   1   1  11       32.85       25.24      5.75 o 
   2   1  11       68.20       68.87     14.25 o 
   3   1  11       55.90       68.00      5.84 o 
   4   1  11        1.00        3.96      2.39 o 
   5   1  11        0.78        4.58      3.67 o 
   6   1  11        0.11        4.79      5.11 o 
  -9   2  11        6.80        5.90      2.44 o 
  -8   2  11        0.88        2.92      2.10 o 
  -7   2  11        0.76        3.22      3.47 o 
  -6   2  11       27.46       26.69      5.18 o 
  -5   2  11       20.99       16.66      2.17 o 
  -4   2  11      962.89     1011.90    117.46 o 
  -3   2  11     1209.72     1335.24     92.85 o 
  -2   2  11      280.51      311.00     21.82 o 
  -1   2  11       56.29       46.34      9.47 o 
   0   2  11       37.41       26.75      6.72 o 
   1   2  11        2.46        2.02      4.32 o 
   2   2  11      299.49      293.52     31.43 o 
   3   2  11       11.07       10.98      5.75 o 
   4   2  11        4.00        7.25      3.21 o 
   5   2  11       56.44       42.96      9.61 o 
   6   2  11       65.73       42.20      8.38 o 
  -9   3  11        1.48        0.27      2.25 o 
  -8   3  11       16.41       10.09      2.76 o 
  -7   3  11        6.97        4.56      1.93 o 
  -6   3  11        2.36        3.48      1.70 o 
  -5   3  11       73.77       66.53      7.12 o 
  -4   3  11       35.15       40.42      3.32 o 
  -3   3  11       83.77       80.09      3.46 o 
  -2   3  11       74.53       66.32     10.55 o 
  -1   3  11        0.90        2.13      1.17 o 
   0   3  11       86.39       95.53     13.15 o 
   1   3  11      224.66      250.67     28.63 o 
   2   3  11      127.81      109.38     20.75 o 
   3   3  11        0.00       -3.08      4.15 o 
   4   3  11        6.06        6.89      3.24 o 
   5   3  11       14.67       14.44      3.65 o 
  -9   4  11        7.19        7.88      3.91 o 
  -8   4  11       10.62        8.31      2.61 o 
  -7   4  11       11.91        8.58      2.58 o 
  -6   4  11       20.47       22.04      2.63 o 
  -5   4  11        5.12        3.79      2.57 o 
  -4   4  11        9.58        8.42      1.58 o 
  -3   4  11      541.56      540.22      7.83 o 
  -2   4  11      151.41      149.67     20.23 o 
  -1   4  11      253.11      248.88     22.05 o 
   0   4  11       65.30       76.34      8.15 o 
   1   4  11      355.62      424.89     29.29 o 
   2   4  11      133.13      150.83     16.08 o 
   3   4  11       48.72       81.95     14.14 o 
   4   4  11        3.94        9.53      3.01 o 
  -9   5  11      107.29      131.41     43.79 o 
  -8   5  11        6.35        8.51      2.84 o 
  -7   5  11       79.50       77.35     15.86 o 
  -6   5  11       33.89       32.22      4.96 o 
  -5   5  11        0.04        3.16      1.57 o 
  -4   5  11       51.34       54.40      8.80 o 
  -3   5  11       37.73       28.41      4.87 o 
  -2   5  11       41.38       45.64      6.09 o 
  -1   5  11        6.94        0.70      2.53 o 
   0   5  11       20.79       25.77      3.39 o 
   1   5  11       21.08       24.00      6.07 o 
   2   5  11        1.34       -0.40      2.89 o 
   3   5  11        0.27        5.01      3.74 o 
   4   5  11        1.22        1.48      3.32 o 
  -8   6  11       11.08        9.95      2.74 o 
  -7   6  11        0.91        5.73      3.08 o 
  -6   6  11        0.31       -0.13      1.65 o 
  -5   6  11       35.47       36.83      2.77 o 
  -4   6  11       21.80       24.27      3.54 o 
  -3   6  11      158.32      160.96     10.39 o 
  -2   6  11        3.85        3.23      4.32 o 
  -1   6  11        0.01        1.48      3.08 o 
   0   6  11       35.80       37.52      8.51 o 
   1   6  11        9.11       11.83      2.63 o 
   2   6  11       10.30        8.38      3.92 o 
   3   6  11       54.55       66.80     18.34 o 
  -8   7  11        1.02        6.49      3.76 o 
  -7   7  11       18.37       16.65      3.27 o 
  -6   7  11       19.19       16.88      2.22 o 
  -5   7  11        3.73        0.37      1.98 o 
  -4   7  11        0.73        3.19      2.12 o 
  -3   7  11        0.33       -0.91      2.76 o 
  -2   7  11        3.03        6.04      2.66 o 
  -1   7  11       41.78       41.72      9.34 o 
   0   7  11       16.47       19.10      3.39 o 
   1   7  11        9.95       17.34      7.79 o 
   2   7  11       13.35       16.64      4.01 o 
  -7   8  11        6.61        5.98      3.72 o 
  -6   8  11        0.52        4.45      4.21 o 
  -5   8  11       77.98       70.74     12.85 o 
  -4   8  11       49.16       49.67      7.26 o 
  -3   8  11       13.46       23.34      4.08 o 
  -2   8  11        4.81        7.47      2.39 o 
  -1   8  11        0.50       -1.05      2.78 o 
   0   8  11        4.20        5.31      2.43 o 
  -5   9  11        2.88        1.57      5.39 o 
  -4   9  11       21.97       15.20      2.96 o 
  -3   9  11        8.05        6.79      2.91 o 
  -2   9  11        6.32       11.67      4.81 o 
   0 -11  12        7.62        6.44      2.78 o 
   1 -11  12       21.98       26.55      4.32 o 
   2 -11  12        8.35        6.27      2.19 o 
   3 -11  12        0.01        3.72      1.43 o 
  -2 -10  12       15.84       17.64      5.75 o 
  -1 -10  12        0.18        2.12      2.47 o 
   0 -10  12        1.95        2.86      2.30 o 
   1 -10  12       48.70       53.50     13.26 o 
   2 -10  12       22.10       24.08      3.77 o 
   3 -10  12        4.26        5.63      1.46 o 
   4 -10  12        0.27        3.80      2.55 o 
   5 -10  12        2.66        6.61      2.86 o 
  -4  -9  12       26.60       27.52      4.89 o 
  -3  -9  12       15.49       21.03      3.75 o 
  -2  -9  12       14.61       11.91      3.24 o 
  -1  -9  12       11.66       12.38      2.85 o 
   0  -9  12       44.16       50.09     10.82 o 
   1  -9  12       23.09       33.65      4.20 o 
   2  -9  12        0.11        3.99      2.51 o 
   3  -9  12        0.24        2.79      1.52 o 
   4  -9  12        5.88        5.87      1.40 o 
   5  -9  12       70.92       73.97      8.53 o 
   6  -9  12        9.76       14.26      3.04 o 
  -5  -8  12        8.27        8.19      4.55 o 
  -4  -8  12       47.63       53.22      8.72 o 
  -3  -8  12       59.34       66.02     12.36 o 
  -2  -8  12        4.28        5.32      3.59 o 
  -1  -8  12       10.27       11.59      3.10 o 
   0  -8  12       19.08       18.33      4.27 o 
   1  -8  12        3.23        4.19      2.07 o 
   2  -8  12       35.63       34.68     14.15 o 
   3  -8  12       22.38       20.36      7.44 o 
   4  -8  12       25.47       30.66      6.60 o 
   5  -8  12        0.39        5.39      3.15 o 
   6  -8  12       24.48       28.05      5.36 o 
  -6  -7  12       11.53        8.64      3.68 o 
  -5  -7  12        9.62       12.35      4.70 o 
  -4  -7  12       24.09       30.29      7.79 o 
  -3  -7  12        0.01        4.83      4.44 o 
  -2  -7  12        8.03        9.06      5.75 o 
  -1  -7  12       58.16       61.68      9.81 o 
   0  -7  12      188.71      241.87     54.84 o 
   1  -7  12      288.95      344.93     93.44 o 
   2  -7  12      137.61      107.18     37.79 o 
   3  -7  12       30.01       26.81      7.00 o 
   4  -7  12        0.41        0.42      2.15 o 
   5  -7  12       15.92       14.21      1.93 o 
   6  -7  12        1.65        3.34      2.20 o 
  -6  -6  12       52.63       62.64      6.61 o 
  -5  -6  12       20.92       19.60      8.68 o 
  -4  -6  12        4.45       11.96      3.69 o 
  -3  -6  12       17.85       23.14      8.09 o 
  -2  -6  12       79.71       86.86     17.80 o 
  -1  -6  12       12.66       18.08      3.01 o 
   0  -6  12        1.66       -0.55      2.45 o 
   1  -6  12      161.53      154.10     46.73 o 
   2  -6  12      328.57      368.71    108.33 o 
   3  -6  12       28.11       25.83      6.40 o 
   4  -6  12      101.92       89.25      7.39 o 
   5  -6  12       68.90       66.90      4.81 o 
   6  -6  12        0.60        4.59      2.29 o 
   7  -6  12        0.59        1.38      1.81 o 
  -7  -5  12        2.91       10.73      3.59 o 
  -6  -5  12       28.22       32.18      5.61 o 
  -5  -5  12       19.19       18.36      4.39 o 
  -4  -5  12       31.68       37.11      5.48 o 
  -3  -5  12       27.58       31.37      4.44 o 
  -2  -5  12      111.18      118.90     24.01 o 
  -1  -5  12        6.61        5.54      4.03 o 
   0  -5  12        0.55       -0.25      2.92 o 
   1  -5  12      293.54      345.62    108.24 o 
   2  -5  12      584.21      590.88    109.14 o 
   3  -5  12       26.39       27.59      4.74 o 
   4  -5  12       49.75       47.26      5.45 o 
   5  -5  12      129.42      126.25      8.30 o 
   6  -5  12       76.88       78.22      6.25 o 
   7  -5  12       97.65       91.62      6.95 o 
  -8  -4  12       37.65       37.49      6.97 o 
  -7  -4  12       12.67       15.71      3.14 o 
  -6  -4  12        4.31        9.55      4.84 o 
  -5  -4  12       20.64       27.88      4.29 o 
  -4  -4  12        0.12       -3.00      3.00 o 
  -3  -4  12        4.27        1.31      2.11 o 
  -2  -4  12       61.42       60.25     15.35 o 
  -1  -4  12       55.36       51.60     10.26 o 
   0  -4  12       60.23       55.20     13.37 o 
   1  -4  12      133.31      126.84     20.88 o 
   2  -4  12      397.94      431.38     65.22 o 
   3  -4  12       31.23       23.04      5.95 o 
   4  -4  12        1.98        0.82      1.23 o 
   5  -4  12       68.81       64.63      5.80 o 
   6  -4  12        8.21       10.35      2.38 o 
   7  -4  12        1.10        1.22      3.56 o 
  -8  -3  12        3.08        2.22      1.75 o 
  -7  -3  12       19.26       20.77      3.05 o 
  -6  -3  12        4.51        4.52      2.29 o 
  -5  -3  12        1.43        0.99      2.60 o 
  -4  -3  12      102.26      114.85     22.88 o 
  -3  -3  12        0.26        5.25      3.25 o 
  -2  -3  12        0.17        0.85      2.16 o 
  -1  -3  12       93.92       86.01     30.56 o 
   0  -3  12        0.88        0.44      0.63 o 
   1  -3  12       14.48       22.25      3.62 o 
   2  -3  12       46.47       43.15     10.18 o 
   3  -3  12       24.55       15.15      4.74 o 
   4  -3  12       41.84       41.33      4.16 o 
   5  -3  12        8.38        8.52      1.68 o 
   6  -3  12       55.25       50.41      4.59 o 
   7  -3  12       47.81       54.56      6.32 o 
  -8  -2  12        9.82        5.78      2.43 o 
  -7  -2  12        0.06       -1.07      2.98 o 
  -6  -2  12      147.43      161.58     18.38 o 
  -5  -2  12      152.48      162.54     24.23 o 
  -4  -2  12       22.41       26.28      4.68 o 
  -3  -2  12        6.08        2.12      2.89 o 
  -2  -2  12      192.07      228.80     47.14 o 
  -1  -2  12      194.83      207.82     25.69 o 
   0  -2  12      858.81      951.71    136.95 o 
   1  -2  12      855.93      854.64    137.81 o 
   2  -2  12      455.34      448.30     69.80 o 
   3  -2  12       96.58       98.99     13.56 o 
   4  -2  12        4.20        5.35      2.49 o 
   5  -2  12        2.93        4.02      1.83 o 
   6  -2  12        2.29        0.94      1.40 o 
   7  -2  12       22.26       21.93      7.49 o 
  -9  -1  12       25.94       22.11      5.46 o 
  -8  -1  12       37.14       43.72      8.61 o 
  -7  -1  12        0.79       -0.63      1.96 o 
  -6  -1  12       69.93       56.93      7.86 o 
  -5  -1  12      149.98      124.67     29.80 o 
  -4  -1  12       31.70       30.20      4.33 o 
  -3  -1  12       15.52       14.94      1.58 o 
  -2  -1  12      400.26      444.48     48.47 o 
  -1  -1  12      268.05      296.77     38.15 o 
   0  -1  12      144.92      131.68     20.85 o 
   1  -1  12       77.83       75.67     18.22 o 
   2  -1  12      302.56      320.23     39.50 o 
   3  -1  12       16.93       12.80      2.88 o 
   4  -1  12       46.64       44.12      4.00 o 
   5  -1  12        2.75        1.03      1.64 o 
   6  -1  12       22.73       27.94      9.52 o 
  -9   0  12       11.10        9.89      5.39 o 
  -8   0  12        1.60        5.55      2.48 o 
  -7   0  12        9.36        7.27      2.67 o 
  -6   0  12       19.78       20.60      2.22 o 
  -5   0  12      516.34      554.82     78.98 o 
  -4   0  12      895.92     1013.93    128.76 o 
  -3   0  12      108.37      103.63      8.79 o 
  -2   0  12       17.43       18.71      3.43 o 
  -1   0  12      287.92      289.82     35.31 o 
   0   0  12        0.27       -1.87      1.87 o 
   1   0  12      162.52      169.79     28.44 o 
   2   0  12       74.42       51.54     11.45 o 
   3   0  12       18.98       22.49      2.29 o 
   4   0  12      102.81       96.42      7.61 o 
   5   0  12      137.28      122.52     28.49 o 
   6   0  12        2.23        7.54      3.07 o 
  -9   1  12        1.54       10.85      4.64 o 
  -8   1  12        0.65       -1.23      1.99 o 
  -7   1  12        7.78        3.92      1.41 o 
  -6   1  12        1.07        1.79      1.32 o 
  -5   1  12        2.96        2.66      1.87 o 
  -4   1  12        5.92        4.43      1.73 o 
  -3   1  12       27.61       32.88      3.02 o 
  -2   1  12       17.93       17.88      5.19 o 
  -1   1  12        2.68        2.60      1.42 o 
   0   1  12      897.29      914.38    140.88 o 
   1   1  12        4.01        2.52      1.35 o 
   2   1  12       49.04       42.43      6.54 o 
   3   1  12        8.13        2.42      2.72 o 
   4   1  12       59.39       57.17      6.75 o 
   5   1  12        2.74        3.50      4.60 o 
   6   1  12        2.19        1.30      2.28 o 
  -9   2  12       19.58       21.66     11.97 o 
  -8   2  12       28.02       29.99      4.74 o 
  -7   2  12        0.97        5.62      1.91 o 
  -6   2  12        0.08        2.53      1.43 o 
  -5   2  12       45.60       42.00      7.55 o 
  -4   2  12      447.60      433.59     38.52 o 
  -3   2  12      204.83      197.30     12.84 o 
  -2   2  12      234.88      234.52     12.04 o 
  -1   2  12       11.76       17.65      2.77 o 
   0   2  12      361.19      423.38     25.04 o 
   1   2  12      598.63      691.68     65.45 o 
   2   2  12       19.50       25.56      4.57 o 
   3   2  12        9.11        7.84      3.19 o 
   4   2  12        1.78       -0.52      2.82 o 
   5   2  12       11.61        5.41      4.85 o 
  -9   3  12        0.18        0.98      2.65 o 
  -8   3  12       11.15        6.69      4.58 o 
  -7   3  12        0.12        0.64      1.12 o 
  -6   3  12       79.38       98.99     10.28 o 
  -5   3  12       84.16       84.91      6.85 o 
  -4   3  12       35.39       25.27      2.56 o 
  -3   3  12       56.47       62.14      4.57 o 
  -2   3  12        7.47        7.48      2.09 o 
  -1   3  12        1.40        3.48      1.88 o 
   0   3  12      201.84      252.77     10.58 o 
   1   3  12      123.19      119.65     15.46 o 
   2   3  12        0.99       -0.59      3.18 o 
   3   3  12        0.23        2.75      3.16 o 
   4   3  12       24.94       31.87      5.29 o 
   5   3  12       11.32        9.05      2.65 o 
  -9   4  12        3.01        1.40      4.34 o 
  -8   4  12       19.78       16.24      3.28 o 
  -7   4  12       11.18        7.32      2.27 o 
  -6   4  12       68.12       64.13      5.00 o 
  -5   4  12       31.09       30.52      2.86 o 
  -4   4  12      112.97      105.45      9.38 o 
  -3   4  12        5.80        3.90      1.25 o 
  -2   4  12        4.18        1.18      2.69 o 
  -1   4  12       26.44       25.48     11.21 o 
   0   4  12       10.35        9.21      3.28 o 
   1   4  12        2.59        7.73      6.67 o 
   2   4  12       88.76       74.51     20.59 o 
   3   4  12       33.12       31.41      7.73 o 
   4   4  12        0.06        4.36      3.97 o 
  -8   5  12        8.30        8.61      3.33 o 
  -7   5  12       43.83       39.63      5.97 o 
  -6   5  12        0.12       -0.25      1.30 o 
  -5   5  12       54.28       48.75      3.64 o 
  -4   5  12        7.92        9.90      1.58 o 
  -3   5  12        0.02        0.23      2.24 o 
  -2   5  12      145.50      158.47      8.54 o 
  -1   5  12       15.57       21.61      4.97 o 
   0   5  12        5.74        7.06      2.52 o 
   1   5  12       48.89       66.28     17.02 o 
   2   5  12        9.91       11.97      3.01 o 
   3   5  12        6.30        7.22      3.81 o 
  -8   6  12       24.68       23.23      9.09 o 
  -7   6  12        7.41       12.72      2.69 o 
  -6   6  12       34.67       32.18      4.62 o 
  -5   6  12       17.50       18.47      3.14 o 
  -4   6  12       45.06       39.64      4.54 o 
  -3   6  12       43.37       43.57      4.62 o 
  -2   6  12       40.03       41.02      5.11 o 
  -1   6  12        5.81        3.73      2.35 o 
   0   6  12        3.97        3.62      2.50 o 
   1   6  12       51.28       69.17     11.62 o 
   2   6  12        1.38        5.03      2.87 o 
  -7   7  12        7.85        1.74      3.59 o 
  -6   7  12        4.51        3.79      2.35 o 
  -5   7  12       53.13       50.60      4.83 o 
  -4   7  12        0.00        2.77      2.35 o 
  -3   7  12        0.48        0.11      2.62 o 
  -2   7  12       19.92       24.07      4.33 o 
  -1   7  12       51.17       51.34      6.33 o 
   0   7  12       14.93       26.35      4.74 o 
   1   7  12        0.07        3.23      2.86 o 
  -6   8  12       16.81       14.65      4.71 o 
  -5   8  12       88.18       82.07     17.05 o 
  -4   8  12        4.84        5.80      4.55 o 
  -3   8  12        2.93        2.30      2.06 o 
  -2   8  12        2.22        6.24      3.07 o 
  -1   8  12        2.51        6.52      3.97 o 
  -2 -10  13        4.66        3.65      3.58 o 
  -1 -10  13        0.00       -1.98      2.73 o 
   0 -10  13        6.78        4.64      2.80 o 
   1 -10  13       26.15       21.08      7.09 o 
   2 -10  13        0.01        1.30      1.77 o 
   3 -10  13       16.33       14.43      2.76 o 
   4 -10  13        8.84        8.27      4.08 o 
  -3  -9  13       13.52       14.36      3.38 o 
  -2  -9  13        0.14        4.02      2.74 o 
  -1  -9  13       70.74       62.08     19.20 o 
   0  -9  13      191.69      239.76     45.91 o 
   1  -9  13       89.23      107.29     10.63 o 
   2  -9  13        0.02        4.64      2.00 o 
   3  -9  13        2.65        5.93      2.69 o 
   4  -9  13        0.14        5.30      4.10 o 
   5  -9  13        0.38        3.90      3.67 o 
  -4  -8  13        4.53        7.98      4.42 o 
  -3  -8  13       20.86       25.05      3.63 o 
  -2  -8  13        2.18        3.63      2.39 o 
  -1  -8  13        0.17        6.73      2.61 o 
   0  -8  13        3.72        4.88      3.31 o 
   1  -8  13       60.21       62.20     26.84 o 
   2  -8  13       34.47       30.92      7.26 o 
   3  -8  13       76.62       80.93     17.38 o 
   4  -8  13       58.15       70.50      8.10 o 
   5  -8  13        1.54        7.23      4.03 o 
   6  -8  13        0.22        2.13      2.50 o 
  -5  -7  13        1.37        0.05      2.78 o 
  -4  -7  13        0.40        0.58      2.98 o 
  -3  -7  13       30.83       27.64      3.96 o 
  -2  -7  13        0.03        0.25      2.97 o 
  -1  -7  13        0.01       -1.48      3.16 o 
   0  -7  13       97.95      110.38     32.16 o 
   1  -7  13      295.39      344.54     75.92 o 
   2  -7  13      174.09      151.38     29.07 o 
   3  -7  13       10.61       16.41      3.89 o 
   4  -7  13       50.84       56.13      7.26 o 
   5  -7  13       59.80       59.34     11.68 o 
   6  -7  13       53.13       56.51     15.90 o 
  -6  -6  13       31.43       46.50      5.67 o 
  -5  -6  13        4.55       17.76      7.27 o 
  -4  -6  13        4.04        6.74      2.32 o 
  -3  -6  13        4.31        8.60      2.58 o 
  -2  -6  13        0.15       -0.77      3.18 o 
  -1  -6  13        0.71        3.38      4.11 o 
   0  -6  13       17.49       18.63      3.32 o 
   1  -6  13      126.50      103.64     24.85 o 
   2  -6  13       19.42       24.64      7.53 o 
   3  -6  13        4.01        4.98      0.92 o 
   4  -6  13       38.96       30.55      4.57 o 
   5  -6  13       15.62       15.40      1.86 o 
   6  -6  13       26.92       24.02      3.19 o 
  -7  -5  13        0.31        3.80      1.79 o 
  -6  -5  13        0.40        3.45      2.49 o 
  -5  -5  13       27.83       32.83      8.26 o 
  -4  -5  13        3.48        5.69      3.45 o 
  -3  -5  13        4.25        4.18      2.75 o 
  -2  -5  13       22.28       26.18      5.19 o 
  -1  -5  13        0.06       -0.01      1.99 o 
   0  -5  13        1.10        1.60      2.26 o 
   1  -5  13       20.57       16.69     11.99 o 
   2  -5  13        4.60        4.07      3.22 o 
   3  -5  13       29.81       26.48      2.18 o 
   4  -5  13       21.27       13.16      2.07 o 
   5  -5  13       30.26       27.96      2.66 o 
   6  -5  13      117.91      131.27     11.10 o 
  -7  -4  13       30.41       30.00      3.92 o 
  -6  -4  13       53.05       69.12      9.07 o 
  -5  -4  13       21.07       18.01      5.81 o 
  -4  -4  13        0.11        6.59      2.90 o 
  -3  -4  13       68.79       82.16     18.63 o 
  -2  -4  13       40.24       43.21      9.93 o 
  -1  -4  13      184.76      167.19     40.03 o 
   0  -4  13      167.81      175.99     42.10 o 
   1  -4  13       97.63       94.97     13.19 o 
   2  -4  13      310.93      301.06     51.77 o 
   3  -4  13       52.28       46.91      8.24 o 
   4  -4  13        3.41        3.37      1.24 o 
   5  -4  13       14.73       29.39      8.18 o 
   6  -4  13       10.37        9.39      2.30 o 
  -8  -3  13        1.65        1.16      1.23 o 
  -7  -3  13       16.69       21.81     10.51 o 
  -6  -3  13       71.67       79.12      7.41 o 
  -5  -3  13       25.95       25.90      8.18 o 
  -4  -3  13        0.41        2.07      2.40 o 
  -3  -3  13      199.38      223.48     47.96 o 
  -2  -3  13      284.05      295.75     65.29 o 
  -1  -3  13        2.23        3.57      2.16 o 
   0  -3  13      255.48      272.61     45.74 o 
   1  -3  13       42.33       36.59      8.66 o 
   2  -3  13       77.69       92.71     15.09 o 
   3  -3  13       98.12       78.29     11.28 o 
   4  -3  13        0.32        1.93      1.36 o 
   5  -3  13       20.05       21.26      2.75 o 
   6  -3  13       41.19       36.12      6.67 o 
  -8  -2  13        0.66       -0.70      2.39 o 
  -7  -2  13        2.61        0.94      3.42 o 
  -6  -2  13      190.93      244.85     18.81 o 
  -5  -2  13      440.73      567.02     67.37 o 
  -4  -2  13       16.41       17.22      6.82 o 
  -3  -2  13       32.31       32.95      4.52 o 
  -2  -2  13       38.41       41.50     18.82 o 
  -1  -2  13       13.24       11.60      3.50 o 
   0  -2  13      126.32      115.63     30.02 o 
   1  -2  13      262.27      286.73     38.59 o 
   2  -2  13       16.02       11.21      1.75 o 
   3  -2  13      273.55      301.16     30.25 o 
   4  -2  13      160.12      156.32     16.47 o 
   5  -2  13       10.48       13.30      2.11 o 
   6  -2  13        0.37        2.89      1.70 o 
  -8  -1  13        0.04        7.63      2.87 o 
  -7  -1  13        0.00        0.06      2.77 o 
  -6  -1  13        8.01        6.53      2.40 o 
  -5  -1  13        9.41        6.11      3.42 o 
  -4  -1  13       26.81       27.22      5.81 o 
  -3  -1  13       10.19        9.94      1.48 o 
  -2  -1  13      336.47      358.50     42.26 o 
  -1  -1  13      794.39      870.44    125.89 o 
   0  -1  13       54.08       67.50     16.88 o 
   1  -1  13      170.65      146.70     30.83 o 
   2  -1  13        2.15       -1.62      1.64 o 
   3  -1  13      135.66      123.96     14.05 o 
   4  -1  13       30.69       29.52      3.30 o 
   5  -1  13        3.47        0.02      2.38 o 
   6  -1  13       33.34       30.38      4.00 o 
  -9   0  13        3.49        4.32      4.55 o 
  -8   0  13        0.18       -0.68      4.76 o 
  -7   0  13       18.51       15.23      4.25 o 
  -6   0  13       13.69       13.17      1.94 o 
  -5   0  13       84.32       66.92     12.93 o 
  -4   0  13      279.31      294.71     40.35 o 
  -3   0  13      196.75      183.65     25.67 o 
  -2   0  13       41.56       42.76      8.70 o 
  -1   0  13     1132.74     1248.59    179.57 o 
   0   0  13     1050.45     1104.29    183.49 o 
   1   0  13      112.86       89.84     31.59 o 
   2   0  13       16.15       14.97      4.11 o 
   3   0  13        2.32        1.07      0.98 o 
   4   0  13       49.61       43.64      4.52 o 
   5   0  13        0.85       -2.53      2.53 o 
   6   0  13        0.02        0.34      2.50 o 
  -9   1  13       22.78       33.02      6.76 o 
  -8   1  13        3.87        3.45      2.82 o 
  -7   1  13        8.68       11.04      2.20 o 
  -6   1  13      140.39      135.12     25.83 o 
  -5   1  13       60.94       49.52      7.15 o 
  -4   1  13       18.28       14.78      2.01 o 
  -3   1  13       71.71       71.50     12.35 o 
  -2   1  13        4.12        3.72      1.77 o 
  -1   1  13       73.23       85.35      9.63 o 
   0   1  13       75.64       50.63     16.61 o 
   1   1  13       74.91       66.64      9.98 o 
   2   1  13        8.60       15.60      3.08 o 
   3   1  13       57.71       62.72      9.86 o 
   4   1  13       70.96       64.49     17.80 o 
   5   1  13        1.48       -0.29      4.21 o 
  -9   2  13        2.16        5.72      2.71 o 
  -8   2  13       10.37        6.79      2.26 o 
  -7   2  13        2.36        6.35      5.21 o 
  -6   2  13       11.76        9.69      1.75 o 
  -5   2  13        4.08       -0.47      1.70 o 
  -4   2  13       23.11       24.23      3.95 o 
  -3   2  13       23.13       17.53      2.15 o 
  -2   2  13       92.84       94.99     11.74 o 
  -1   2  13       29.05       22.25      4.38 o 
   0   2  13      199.83      210.68     18.75 o 
   1   2  13      209.87      248.82     21.46 o 
   2   2  13       99.90      102.94     19.97 o 
   3   2  13        8.11        3.53      2.19 o 
   4   2  13       21.13       25.64      3.98 o 
   5   2  13       15.06        6.96      3.32 o 
  -9   3  13        5.78        9.37      4.76 o 
  -8   3  13       70.82       61.14      9.87 o 
  -7   3  13       46.12       33.48      3.28 o 
  -6   3  13        7.47        7.36      2.20 o 
  -5   3  13       14.96       16.01      3.83 o 
  -4   3  13        4.31        3.77      1.27 o 
  -3   3  13       73.67       70.56      5.62 o 
  -2   3  13       94.35      122.18     12.56 o 
  -1   3  13        4.58        7.52      6.87 o 
   0   3  13        4.31        5.41      3.02 o 
   1   3  13       25.47       31.34      5.90 o 
   2   3  13        0.15        3.92      3.14 o 
   3   3  13       33.14       37.16      4.91 o 
   4   3  13        0.12        3.73      4.71 o 
  -8   4  13       14.99       15.13      3.29 o 
  -7   4  13       19.60       14.83      5.58 o 
  -6   4  13       57.82       55.40      5.10 o 
  -5   4  13       29.86       34.07      3.62 o 
  -4   4  13       21.87       21.39      3.06 o 
  -3   4  13       10.33       11.44      4.05 o 
  -2   4  13       17.91       18.13      3.60 o 
  -1   4  13        0.63        4.88      2.92 o 
   0   4  13       79.81       95.11      8.30 o 
   1   4  13       22.12       30.50      4.57 o 
   2   4  13        9.39        7.50      4.07 o 
   3   4  13        0.77       -0.42      3.12 o 
  -8   5  13        4.18        5.29      2.40 o 
  -7   5  13        1.07        2.99      2.61 o 
  -6   5  13       21.27       20.70      2.77 o 
  -5   5  13       15.47       12.98      2.19 o 
  -4   5  13       10.12        8.61      4.05 o 
  -3   5  13      127.60      138.75      7.97 o 
  -2   5  13       48.92       52.45      5.84 o 
  -1   5  13        6.95        9.61      3.18 o 
   0   5  13        0.81       -1.16      2.11 o 
   1   5  13       27.11       28.60     13.23 o 
   2   5  13        5.23        2.42      3.22 o 
  -7   6  13        9.21        3.67      2.17 o 
  -6   6  13       62.58       61.94      5.60 o 
  -5   6  13       38.74       30.42      4.06 o 
  -4   6  13        0.71        2.22      1.85 o 
  -3   6  13        0.59        4.87      1.82 o 
  -2   6  13       11.11       10.36     10.11 o 
  -1   6  13        0.37        5.22      1.88 o 
   0   6  13       10.72       14.64      3.11 o 
   1   6  13        7.33        6.60      2.80 o 
  -6   7  13       31.70       17.09      3.82 o 
  -5   7  13       37.29       33.85      6.10 o 
  -4   7  13       24.25       16.21      3.03 o 
  -3   7  13       10.11        7.94      5.24 o 
  -2   7  13       15.99       20.52      3.45 o 
  -1   7  13       11.52       13.34      3.43 o 
   0   7  13        5.72        3.90      1.91 o 
  -4   8  13        2.09        2.18      1.45 o 
  -3   8  13       36.96       38.04      7.04 o 
  -1 -10  14       12.64       13.73      3.25 o 
   0 -10  14       15.21       16.05      4.80 o 
   1 -10  14        0.05        0.63      1.74 o 
   2 -10  14       12.78       13.77      3.30 o 
   3 -10  14       55.53       58.90     12.66 o 
  -3  -9  14        0.00        3.81      3.79 o 
  -2  -9  14        0.85        0.51      2.82 o 
  -1  -9  14       55.85       63.85     19.02 o 
   0  -9  14       91.92       92.94     35.06 o 
   1  -9  14       29.21       36.42      6.45 o 
   2  -9  14        8.14       12.70      2.70 o 
   3  -9  14       10.90       16.30      3.67 o 
   4  -9  14       20.39       18.86      5.49 o 
  -4  -8  14        0.01        2.96      2.43 o 
  -3  -8  14        2.57        3.09      3.21 o 
  -2  -8  14        0.76        2.79      2.70 o 
  -1  -8  14        3.58        5.07      3.06 o 
   0  -8  14       24.67       22.18      6.44 o 
   1  -8  14       88.44       91.86     25.54 o 
   2  -8  14       12.22       15.87      3.74 o 
   3  -8  14        2.34        0.64      2.55 o 
   4  -8  14       15.64        9.76      3.88 o 
   5  -8  14        6.36       11.92      5.65 o 
  -5  -7  14        2.21        0.64      1.87 o 
  -4  -7  14        0.60        8.85      3.08 o 
  -3  -7  14       24.99       35.36      4.48 o 
  -2  -7  14       14.59       15.19      3.02 o 
  -1  -7  14        0.13        0.10      3.38 o 
   0  -7  14        0.58        0.37      3.24 o 
   1  -7  14       15.30       13.66      3.93 o 
   2  -7  14        5.22        5.95      2.72 o 
   3  -7  14       32.36       42.98     10.84 o 
   4  -7  14       12.99       17.46      5.63 o 
   5  -7  14       44.79       40.82      7.94 o 
  -6  -6  14        0.62       -1.02      2.84 o 
  -5  -6  14        0.45        0.53      2.98 o 
  -4  -6  14        9.66       11.59      3.15 o 
  -3  -6  14       20.29       19.28      3.92 o 
  -2  -6  14       59.78       67.92     12.02 o 
  -1  -6  14      178.15      159.64     38.11 o 
   0  -6  14        7.46        7.16      4.09 o 
   1  -6  14      166.46      145.65     42.60 o 
   2  -6  14        0.69        1.71      3.02 o 
   3  -6  14        2.14        3.92      1.81 o 
   4  -6  14       13.73       18.71      4.93 o 
   5  -6  14       19.74       12.81      2.23 o 
   6  -6  14        1.28       -2.13      3.59 o 
  -6  -5  14       25.14       25.36      3.54 o 
  -5  -5  14        2.69        4.56      2.49 o 
  -4  -5  14       40.63       41.68     10.76 o 
  -3  -5  14       85.13       82.34     19.93 o 
  -2  -5  14       10.26       12.34      2.49 o 
  -1  -5  14       23.36       26.74      6.61 o 
   0  -5  14        8.90        5.05      6.07 o 
   1  -5  14       17.31       12.76      2.82 o 
   2  -5  14       23.38       25.92      9.59 o 
   3  -5  14       10.57       10.54      1.73 o 
   4  -5  14       13.74       15.55      2.11 o 
   5  -5  14        0.84        3.18      1.89 o 
   6  -5  14        5.18        6.19      1.85 o 
  -7  -4  14       65.42       75.43      6.59 o 
  -6  -4  14      107.33      107.93     13.62 o 
  -5  -4  14        3.24        3.94      3.10 o 
  -4  -4  14       16.56       17.33      3.85 o 
  -3  -4  14       20.24       16.97      3.48 o 
  -2  -4  14       70.46       65.01      8.35 o 
  -1  -4  14        9.74       18.77     11.38 o 
   0  -4  14       14.85       14.63      4.20 o 
   1  -4  14        4.72        1.23      2.70 o 
   2  -4  14      438.24      411.97     60.59 o 
   3  -4  14       79.07       90.44     16.61 o 
   4  -4  14       11.84        9.52      3.05 o 
   5  -4  14        0.01        2.21      1.02 o 
   6  -4  14        1.18        2.33      2.43 o 
  -7  -3  14        2.17        5.28      5.02 o 
  -6  -3  14        4.45        2.06      2.97 o 
  -5  -3  14        0.04        0.83      3.10 o 
  -4  -3  14        0.69        0.39      3.58 o 
  -3  -3  14       56.48       61.76     14.74 o 
  -2  -3  14      416.22      473.74    119.74 o 
  -1  -3  14        9.68        8.10      6.27 o 
   0  -3  14       55.10       70.01     16.55 o 
   1  -3  14       38.59       38.85      6.55 o 
   2  -3  14       31.07       25.86      6.22 o 
   3  -3  14       42.93       35.82      4.61 o 
   4  -3  14        0.60        0.52      1.45 o 
   5  -3  14       65.82       65.85      5.16 o 
   6  -3  14       69.73       79.72      8.22 o 
  -8  -2  14        7.41        6.49      1.85 o 
  -7  -2  14       37.03       39.59      5.64 o 
  -6  -2  14       29.57       31.68      9.33 o 
  -5  -2  14      135.50      142.77     19.37 o 
  -4  -2  14       91.41       98.06      8.59 o 
  -3  -2  14        0.69        4.80      4.55 o 
  -2  -2  14      144.63      144.09     35.42 o 
  -1  -2  14       90.14       76.77     14.18 o 
   0  -2  14      280.96      284.28     49.95 o 
   1  -2  14        3.72        2.58      1.81 o 
   2  -2  14       34.74       26.32      5.49 o 
   3  -2  14       67.36       47.16      9.46 o 
   4  -2  14        0.36        0.35      1.99 o 
   5  -2  14        4.17        5.56      1.43 o 
   6  -2  14        0.05       -0.03      4.14 o 
  -8  -1  14        3.52        3.75      2.55 o 
  -7  -1  14       20.90       19.18      4.05 o 
  -6  -1  14       13.03       12.90      3.10 o 
  -5  -1  14        7.72       14.22      4.38 o 
  -4  -1  14       14.36       18.85      5.61 o 
  -3  -1  14       58.58       53.26      7.78 o 
  -1  -1  14       58.96       62.45     11.43 o 
   0  -1  14      469.78      456.56     64.12 o 
   1  -1  14       39.00       37.88      7.93 o 
   2  -1  14       34.49       33.97      5.07 o 
   3  -1  14      128.78      125.85     15.52 o 
   4  -1  14       22.77       23.15      4.58 o 
   5  -1  14        3.44        2.44      2.34 o 
  -8   0  14        0.01       -0.99      5.02 o 
  -7   0  14       20.70       23.47      3.93 o 
  -6   0  14        2.25        2.35      2.21 o 
  -5   0  14        2.53        5.29      2.79 o 
  -4   0  14       24.90       17.66      4.66 o 
  -3   0  14        8.61        7.77      1.46 o 
  -2   0  14       16.53       21.62      4.11 o 
  -1   0  14       81.83       64.94     13.59 o 
   0   0  14       72.87       61.05     11.46 o 
   1   0  14       81.10       54.01     17.56 o 
   2   0  14       32.85       31.10      4.13 o 
   3   0  14       38.10       36.09      4.27 o 
   4   0  14       14.00       14.26      3.38 o 
   5   0  14       59.26       67.57     19.94 o 
  -8   1  14        7.27        6.50      4.47 o 
  -7   1  14        3.36        1.80      1.31 o 
  -6   1  14       28.98       30.61      7.04 o 
  -5   1  14       18.34       17.73      4.90 o 
  -4   1  14       90.77       96.30      6.90 o 
  -3   1  14      598.95      661.38     69.01 o 
  -2   1  14        7.45        7.58      2.76 o 
  -1   1  14      105.65      112.38     21.26 o 
   0   1  14       49.10       41.93     11.84 o 
   1   1  14        3.11        0.76      3.10 o 
   2   1  14       84.49      111.46      8.03 o 
   3   1  14        6.17        8.73      3.33 o 
   4   1  14        0.63        3.18      2.02 o 
  -8   2  14       44.93       32.58     11.43 o 
  -7   2  14       26.59       20.94      2.81 o 
  -6   2  14       22.76       22.94      4.64 o 
  -5   2  14        0.49        1.34      1.76 o 
  -4   2  14       44.55       40.86      5.10 o 
  -3   2  14       16.95       17.50      3.82 o 
  -2   2  14       35.47       35.60      6.18 o 
  -1   2  14        0.94        2.28      1.89 o 
   0   2  14      108.52      127.93      8.36 o 
   1   2  14       47.11       39.63      9.01 o 
   2   2  14        6.66        6.02      2.26 o 
   3   2  14        5.68       10.89      4.84 o 
   4   2  14       23.60       19.26      4.30 o 
  -8   3  14        2.18        1.70      2.07 o 
  -7   3  14        3.44        3.58      1.04 o 
  -6   3  14       18.82       13.77      2.55 o 
  -5   3  14       20.48       18.97      2.97 o 
  -4   3  14      157.96      158.94      9.16 o 
  -3   3  14      225.59      230.53      7.85 o 
  -2   3  14      105.54      112.97     11.61 o 
  -1   3  14        2.13        4.87      1.63 o 
   0   3  14      113.38      125.15      8.18 o 
   1   3  14        0.41        5.05      2.09 o 
   2   3  14       16.00       13.86      3.09 o 
   3   3  14        1.36        1.35      2.40 o 
  -8   4  14        0.08       -0.35      2.22 o 
  -7   4  14       42.38       34.91      5.09 o 
  -6   4  14       51.63       44.71      6.17 o 
  -5   4  14        6.33        8.95      2.46 o 
  -4   4  14       13.94       10.51      3.66 o 
  -3   4  14        4.63        8.32      2.10 o 
  -2   4  14        1.50        2.56      1.90 o 
  -1   4  14      105.61      104.66     11.62 o 
   0   4  14       70.41       84.37     16.22 o 
   1   4  14       57.10       66.35      7.66 o 
   2   4  14       53.50       61.27      6.01 o 
   3   4  14       12.64        9.01      3.64 o 
  -7   5  14       11.33        9.61      3.06 o 
  -6   5  14       23.08       20.63      2.87 o 
  -5   5  14       61.88       57.19      6.69 o 
  -4   5  14       79.27       82.25     15.95 o 
  -3   5  14       13.32       13.44      2.87 o 
  -2   5  14       15.31       18.39      7.08 o 
  -1   5  14        0.55        6.18      2.91 o 
   0   5  14       14.65       17.69      3.67 o 
   1   5  14        2.20       -0.32      3.13 o 
   2   5  14       42.91       38.68      7.95 o 
  -7   6  14        1.24        1.64      3.38 o 
  -6   6  14        5.43        1.63      1.13 o 
  -5   6  14        4.42        3.38      1.27 o 
  -4   6  14       18.76       17.32      4.01 o 
  -3   6  14       49.16       45.32      5.76 o 
  -2   6  14       10.91        5.44      4.11 o 
  -1   6  14        7.88        6.03      2.20 o 
   0   6  14        0.30        5.63      2.76 o 
  -5   7  14        0.01        0.65      4.50 o 
  -4   7  14        0.51        2.81      2.33 o 
  -3   7  14        0.11        4.80      4.57 o 
  -2   7  14        0.13        3.53      2.10 o 
  -2  -9  15        9.89       17.08      7.56 o 
  -1  -9  15        4.82        1.71      2.44 o 
   0  -9  15        0.79        3.19      2.92 o 
   1  -9  15        1.79        0.52      1.90 o 
   2  -9  15        3.52        7.05      3.33 o 
   3  -9  15        4.04        3.88      2.42 o 
  -3  -8  15       23.55       30.88      7.00 o 
  -2  -8  15        4.34        7.72      4.41 o 
  -1  -8  15        0.41        5.64      2.64 o 
   0  -8  15       10.69       11.45      7.21 o 
   1  -8  15        0.52       -0.68      2.93 o 
   2  -8  15        0.77        5.37      2.53 o 
   3  -8  15        4.31        5.15      2.16 o 
   4  -8  15        5.12        3.22      1.95 o 
  -5  -7  15       15.92       12.85      5.88 o 
  -4  -7  15       20.81       20.72      3.58 o 
  -3  -7  15        6.03        5.43      2.83 o 
  -2  -7  15       16.02       22.87      8.05 o 
  -1  -7  15        1.48        4.84      2.84 o 
   0  -7  15       65.15       42.92     20.88 o 
   1  -7  15        1.11        4.85      6.88 o 
   2  -7  15        1.40       -0.84      2.61 o 
   3  -7  15        2.68        6.40      2.35 o 
   4  -7  15        0.59        4.25      1.40 o 
   5  -7  15        5.52        4.47      2.42 o 
  -5  -6  15        0.32        1.91      4.37 o 
  -4  -6  15        0.46        0.70      3.16 o 
  -3  -6  15        2.38        1.07      2.24 o 
  -2  -6  15        1.58        3.56      2.62 o 
  -1  -6  15        9.65        6.37      3.97 o 
   0  -6  15       15.31       12.74      4.02 o 
   1  -6  15      247.81      295.29     68.61 o 
   2  -6  15       51.75       54.81     14.66 o 
   3  -6  15        0.61        6.46      2.48 o 
   4  -6  15       61.31       70.98     16.09 o 
   5  -6  15        6.17        9.37      3.07 o 
  -6  -5  15        9.25        9.28      3.23 o 
  -5  -5  15        0.13        4.21      2.84 o 
  -4  -5  15       63.28       60.08     10.61 o 
  -3  -5  15      265.43      312.10     79.56 o 
  -2  -5  15       29.93       35.81      5.92 o 
  -1  -5  15        6.03        6.22      3.15 o 
   0  -5  15        4.54        2.12      4.83 o 
   1  -5  15      122.09      132.32     43.60 o 
   2  -5  15       35.01       38.61     15.62 o 
   3  -5  15        4.45       11.65      3.99 o 
   4  -5  15       11.69        8.68      2.35 o 
   5  -5  15       33.76       25.61      3.30 o 
  -7  -4  15       15.36       11.94      3.17 o 
  -6  -4  15       40.76       40.16      8.78 o 
  -5  -4  15       26.19       24.58      6.97 o 
  -4  -4  15        0.20        3.47      2.83 o 
  -3  -4  15       43.64       45.14      9.00 o 
  -2  -4  15      126.20      102.37     34.84 o 
  -1  -4  15      106.63      110.08     20.03 o 
   0  -4  15       36.72       42.79      5.42 o 
   1  -4  15        6.75       11.21      6.30 o 
   2  -4  15       82.69       77.84     22.92 o 
   3  -4  15       58.34       53.00      5.27 o 
   4  -4  15       31.07       25.85      2.71 o 
   5  -4  15        0.15        4.28      1.63 o 
  -7  -3  15        0.08        2.11      1.91 o 
  -6  -3  15        1.03        0.45      3.03 o 
  -5  -3  15       10.59       15.94      3.27 o 
  -4  -3  15       27.98       34.85      4.96 o 
  -3  -3  15       32.00       34.83      4.22 o 
  -2  -3  15        8.90        8.83      5.87 o 
  -1  -3  15       81.89       65.20     32.21 o 
   0  -3  15        5.76        7.45      2.72 o 
   1  -3  15        8.84        9.17      1.79 o 
   2  -3  15      118.63      105.17     18.22 o 
   3  -3  15       30.01       25.26      4.03 o 
   4  -3  15       23.83       21.03      2.79 o 
   5  -3  15       33.97       31.72      4.21 o 
  -7  -2  15       13.65       15.34      3.14 o 
  -6  -2  15       10.62       10.60      2.37 o 
  -5  -2  15       12.42       15.45      3.45 o 
  -4  -2  15        0.86        0.61      2.89 o 
  -3  -2  15        0.01        1.53      2.83 o 
  -2  -2  15       22.68       23.83     13.13 o 
  -1  -2  15      672.53      707.97    169.77 o 
   0  -2  15      132.99      138.33     22.35 o 
   1  -2  15        0.30       -1.32      1.60 o 
   2  -2  15       13.87       11.42      2.25 o 
   3  -2  15       11.17       12.22      1.81 o 
   4  -2  15       52.33       57.25      5.57 o 
   5  -2  15       77.96       71.24     13.14 o 
  -8  -1  15        0.59        5.28      4.45 o 
  -7  -1  15       11.58        9.04      2.82 o 
  -6  -1  15        3.36        1.94      5.24 o 
  -5  -1  15        3.15        0.39      3.56 o 
  -4  -1  15       43.30       44.03      9.39 o 
  -3  -1  15       33.87       39.27      8.03 o 
  -2  -1  15       63.65       68.79      9.16 o 
  -1  -1  15       23.76       16.30      3.55 o 
   0  -1  15        8.40        2.33      1.37 o 
   1  -1  15       90.63       87.80     22.16 o 
   2  -1  15       40.04       32.95      5.40 o 
   3  -1  15        2.82        4.17      2.37 o 
   4  -1  15        9.80       17.11      3.06 o 
   5  -1  15       72.98       83.08      5.97 o 
  -8   0  15        9.78        3.59      4.76 o 
  -7   0  15       51.94       57.15      7.34 o 
  -6   0  15        0.02        0.40      4.15 o 
  -5   0  15        1.82        6.26      2.74 o 
  -4   0  15       42.11       40.25      5.78 o 
  -3   0  15        1.35        2.75      1.63 o 
  -2   0  15       89.01       91.84     10.26 o 
  -1   0  15       19.34       16.41      4.59 o 
   0   0  15        2.19        0.89      1.24 o 
   1   0  15        9.89       11.63      1.68 o 
   2   0  15        2.16        0.47      3.06 o 
   3   0  15       34.28       30.42      5.39 o 
   4   0  15        9.61       11.83      2.98 o 
  -8   1  15        0.55       -3.64      4.29 o 
  -7   1  15        0.01        1.40      5.07 o 
  -6   1  15        1.30        1.88      2.39 o 
  -5   1  15      124.68      148.36     21.82 o 
  -4   1  15      256.90      297.91     43.99 o 
  -3   1  15        0.03        0.35      1.31 o 
  -2   1  15       19.77       18.59      2.16 o 
  -1   1  15       32.92       30.63      7.25 o 
   0   1  15        0.05        1.09      5.84 o 
   1   1  15       33.58       30.04      7.13 o 
   2   1  15        0.00        1.46      2.77 o 
   3   1  15       11.51       13.30      3.15 o 
   4   1  15      108.86      100.43      9.32 o 
  -8   2  15       33.40       48.94      7.49 o 
  -7   2  15        5.63        5.34      3.06 o 
  -6   2  15        4.38        5.28      2.02 o 
  -5   2  15       20.47       17.13      2.13 o 
  -4   2  15        0.11        2.03      2.10 o 
  -3   2  15        0.58        0.89      1.53 o 
  -2   2  15       44.40       46.53      6.15 o 
  -1   2  15      106.51      136.73     10.62 o 
   0   2  15       36.80       44.02      5.85 o 
   1   2  15       79.27       99.67     11.63 o 
   2   2  15       20.79       23.12      3.32 o 
   3   2  15        0.02        4.83      3.60 o 
  -8   3  15        2.37       -0.18      1.82 o 
  -7   3  15       18.23       16.09      4.36 o 
  -6   3  15       64.45       71.32      5.81 o 
  -5   3  15       73.87       70.16      7.77 o 
  -4   3  15       26.41       22.95      2.28 o 
  -3   3  15       11.20       10.80      2.22 o 
  -2   3  15       23.18       28.89      5.05 o 
  -1   3  15       30.10       33.98      7.49 o 
   0   3  15       13.04       13.57      2.68 o 
   1   3  15       26.35       26.46      3.40 o 
   2   3  15      127.03      117.15      9.99 o 
   3   3  15        7.46       11.98      4.42 o 
  -7   4  15       11.17       13.70      4.79 o 
  -6   4  15        3.23        2.21      1.08 o 
  -5   4  15       57.80       66.55      7.16 o 
  -4   4  15       24.71       27.37     15.45 o 
  -3   4  15        4.23        4.14      1.62 o 
  -2   4  15       57.57       61.53      5.51 o 
  -1   4  15       31.97       31.47      4.75 o 
   0   4  15       20.43       31.62      7.05 o 
   1   4  15        5.97        4.39      1.66 o 
   2   4  15        2.15       -1.01      2.70 o 
  -7   5  15        4.29       -0.31      2.71 o 
  -6   5  15        2.77        1.95      1.17 o 
  -5   5  15        0.49        1.16      1.40 o 
  -4   5  15        6.01       10.95      4.41 o 
  -3   5  15        1.86        3.28      3.11 o 
  -2   5  15       18.69       23.96      3.83 o 
  -1   5  15       51.00       56.32     10.24 o 
   0   5  15      105.73      114.40     10.60 o 
   1   5  15       20.76       30.07      4.72 o 
  -5   6  15        0.13        2.27      1.30 o 
  -4   6  15       38.00       34.51      5.94 o 
  -3   6  15       40.23       45.29      4.90 o 
  -2   6  15        0.75        3.54      2.24 o 
  -1   6  15        7.04        5.02      2.77 o 
  -1  -9  16        6.10        7.39      5.80 o 
   0  -9  16        2.76        0.40      3.14 o 
   1  -9  16        0.09       -1.11      2.98 o 
   2  -9  16        6.18        1.95      3.62 o 
  -3  -8  16        1.17        2.18      1.91 o 
  -2  -8  16        3.25       -0.23      3.12 o 
  -1  -8  16        0.31        3.92      2.14 o 
   0  -8  16       67.43       58.11     17.39 o 
   1  -8  16       32.68       27.99      4.67 o 
   2  -8  16        2.90        4.68      2.02 o 
   3  -8  16       68.03       80.49      7.91 o 
  -4  -7  16       34.63       39.07      5.02 o 
  -3  -7  16       26.88       33.33      4.04 o 
  -2  -7  16       10.49       13.08      2.97 o 
  -1  -7  16        2.77        1.25      5.55 o 
   0  -7  16       94.61       98.52      8.46 o 
   1  -7  16       10.23       14.32      4.23 o 
   2  -7  16        0.29        4.04      2.68 o 
   3  -7  16       46.15       44.73      9.12 o 
   4  -7  16       14.96       15.20      2.87 o 
  -5  -6  16        6.38       14.03      8.13 o 
  -4  -6  16       13.70        6.27      6.69 o 
  -3  -6  16        9.89       13.45      3.28 o 
  -2  -6  16        1.19        2.37      3.23 o 
  -1  -6  16       25.38       25.30      7.86 o 
   0  -6  16        2.78        1.64      2.91 o 
   1  -6  16       39.24       36.82      8.98 o 
   2  -6  16       82.74       78.16     11.53 o 
   3  -6  16        0.50        1.63      2.03 o 
   4  -6  16        1.66        2.94      1.67 o 
  -6  -5  16        1.94        0.88      4.34 o 
  -5  -5  16        0.06        6.41      3.14 o 
  -4  -5  16        0.33        2.89      5.93 o 
  -3  -5  16        0.73       -0.91      3.09 o 
  -2  -5  16        3.69        4.35      3.05 o 
  -1  -5  16        0.02        1.14      3.07 o 
   0  -5  16        2.09        3.43      3.06 o 
   1  -5  16       73.07       90.99     27.89 o 
   2  -5  16      103.01       93.87     23.53 o 
   3  -5  16        5.03        4.93      4.06 o 
   4  -5  16       61.57       51.00      7.13 o 
  -6  -4  16        0.66        3.21      4.02 o 
  -5  -4  16        1.18        9.09      3.33 o 
  -4  -4  16        0.20        0.37      3.05 o 
  -3  -4  16       18.71       22.97     10.80 o 
  -2  -4  16      151.46      133.58     37.91 o 
  -1  -4  16       11.30       10.31      3.34 o 
   0  -4  16        3.01        5.99      2.83 o 
   1  -4  16        0.44        0.56      3.64 o 
   2  -4  16        2.88       -1.64      2.41 o 
   3  -4  16      110.99       97.13     31.42 o 
   4  -4  16      158.98      162.71     18.28 o 
  -7  -3  16        0.03        2.19      4.24 o 
  -6  -3  16        1.18        3.29      2.76 o 
  -5  -3  16        9.47        6.27      2.63 o 
  -4  -3  16       48.57       48.42     15.69 o 
  -3  -3  16       36.49       43.21     17.74 o 
  -2  -3  16       42.39       43.57      6.87 o 
  -1  -3  16        0.09       -1.47      2.40 o 
   0  -3  16       31.97       40.05     14.73 o 
   1  -3  16       66.45       54.55     13.91 o 
   2  -3  16        4.86        3.43      1.24 o 
   3  -3  16        1.32        1.86      1.59 o 
   4  -3  16        4.08        1.07      1.97 o 
  -7  -2  16        0.70        2.85      1.97 o 
  -6  -2  16       11.09        8.57      3.34 o 
  -5  -2  16        1.49        4.29      2.91 o 
  -4  -2  16       15.75       16.80      3.67 o 
  -3  -2  16        0.67        1.40      2.97 o 
  -2  -2  16       30.77       25.50     11.53 o 
  -1  -2  16        5.88       15.43      5.91 o 
   0  -2  16       64.28       61.91     21.00 o 
   1  -2  16       30.32       31.73      5.64 o 
   2  -2  16       45.06       36.33      6.70 o 
   3  -2  16       35.16       28.62      6.63 o 
   4  -2  16       61.38       59.05      7.95 o 
  -7  -1  16        1.03        2.88      5.79 o 
  -6  -1  16       52.83       56.39      6.01 o 
  -5  -1  16       89.31      103.50     15.12 o 
  -4  -1  16       95.37       95.87     21.29 o 
  -3  -1  16      111.40       94.84     29.45 o 
  -2  -1  16        0.91        5.69      4.94 o 
  -1  -1  16       25.11       33.06      3.58 o 
   0  -1  16        3.52        0.54      1.75 o 
   1  -1  16        3.29        2.12      1.79 o 
   2  -1  16        0.11       -1.07      2.63 o 
   3  -1  16       67.15       68.67     11.08 o 
   4  -1  16      145.06      168.62     16.38 o 
  -7   0  16       19.02       18.25      3.05 o 
  -6   0  16        0.20        6.26      2.96 o 
  -5   0  16       56.62       77.37     10.17 o 
  -4   0  16       27.99       23.37     12.02 o 
  -3   0  16        1.34        2.29      1.04 o 
  -2   0  16      271.42      260.98     36.10 o 
  -1   0  16       75.20       72.75      8.38 o 
   0   0  16      108.51       99.33     17.99 o 
   1   0  16       51.58       63.53      6.35 o 
   2   0  16        3.19        3.35      2.10 o 
   3   0  16        6.20        4.65      1.98 o 
   4   0  16       32.68       27.40      5.85 o 
  -7   1  16        6.30        2.07      2.25 o 
  -6   1  16       85.95       93.01     14.58 o 
  -5   1  16      238.40      275.08     59.49 o 
  -4   1  16       29.68       25.16      4.06 o 
  -3   1  16        1.37        1.54      1.51 o 
  -2   1  16        3.83        2.42      1.29 o 
  -1   1  16        9.46        6.65      1.44 o 
   0   1  16       16.67       13.49      5.15 o 
   1   1  16      103.14      107.07     12.32 o 
   2   1  16       21.49       21.18      4.17 o 
   3   1  16       55.21       59.24      9.63 o 
  -7   2  16       24.42       25.90      3.85 o 
  -6   2  16       21.97       24.12      3.46 o 
  -5   2  16       13.61       11.97      2.78 o 
  -4   2  16        2.82        3.87      1.53 o 
  -3   2  16       32.77       29.02      3.15 o 
  -2   2  16      134.10      169.13     14.73 o 
  -1   2  16       72.54       94.13     10.10 o 
   0   2  16        0.02       -0.49      2.81 o 
   1   2  16        0.17        0.61      4.02 o 
   2   2  16        9.08        6.81      3.21 o 
  -7   3  16       11.60        7.94      1.58 o 
  -6   3  16        0.69        3.43      1.68 o 
  -5   3  16        0.02        3.40      1.71 o 
  -4   3  16       52.36       53.45      6.40 o 
  -3   3  16       15.23       17.60      2.96 o 
  -2   3  16       36.18       49.27      6.07 o 
  -1   3  16       55.72       80.80      7.48 o 
   0   3  16       25.64       26.05      5.65 o 
   1   3  16       15.57        7.37      2.73 o 
   2   3  16       39.85       41.12      9.52 o 
  -6   4  16        2.63       -1.74      1.86 o 
  -5   4  16        6.46        3.58      1.80 o 
  -4   4  16       21.51       24.44      4.49 o 
  -3   4  16       19.65       18.19      3.21 o 
  -2   4  16        8.49       16.38      2.65 o 
  -1   4  16        4.82        5.93      1.95 o 
   0   4  16        2.51        6.85      2.43 o 
   1   4  16        1.64        7.01      2.73 o 
  -5   5  16       30.29       21.87      3.62 o 
  -4   5  16       59.97       57.13      8.12 o 
  -3   5  16       20.36       30.18      4.59 o 
  -2   5  16       13.51       10.88      2.25 o 
  -1   5  16        7.32        8.59      3.90 o 
  -2  -8  17        0.42        4.79      4.19 o 
  -1  -8  17        0.25       -0.36      3.69 o 
   0  -8  17       10.32        8.29      4.75 o 
   1  -8  17       43.69       43.85      5.61 o 
   2  -8  17        0.06        0.99      3.82 o 
  -3  -7  17        5.04        3.77      2.42 o 
  -2  -7  17        6.82        9.29      5.87 o 
  -1  -7  17        3.55        8.68      5.70 o 
   0  -7  17       38.66       46.15     12.71 o 
   1  -7  17       94.65       93.11     13.41 o 
   2  -7  17        8.57       11.40      5.59 o 
   3  -7  17       24.43       22.35      4.87 o 
  -4  -6  17        3.77        9.78      2.63 o 
  -3  -6  17       23.83       32.72      7.34 o 
  -2  -6  17       13.71       12.50      2.78 o 
  -1  -6  17        4.09        3.59      2.75 o 
   0  -6  17       12.14       14.31      3.15 o 
   1  -6  17        7.98        9.90      4.90 o 
   2  -6  17       36.58       33.94     14.31 o 
   3  -6  17       96.48      143.77     39.21 o 
  -5  -5  17        1.49       11.58      5.07 o 
  -4  -5  17       16.67       17.53      3.79 o 
  -3  -5  17       11.99       11.62      5.42 o 
  -2  -5  17        0.75       -0.04      3.04 o 
  -1  -5  17       29.51       49.84     20.90 o 
   0  -5  17       71.91       90.93     37.36 o 
   1  -5  17        0.41        5.96      3.24 o 
   2  -5  17       23.76       21.82      6.45 o 
   3  -5  17        7.18       11.26      2.34 o 
   4  -5  17        4.36        6.71      3.36 o 
  -6  -4  17        8.87        9.70      4.50 o 
  -5  -4  17       14.82       21.15      4.15 o 
  -4  -4  17        2.98        3.52      3.65 o 
  -3  -4  17       16.77       19.06      7.04 o 
  -2  -4  17        4.60        5.88      2.51 o 
  -1  -4  17        4.98        5.69      3.90 o 
   0  -4  17       40.41       43.21      9.08 o 
   1  -4  17        5.44        5.17      2.10 o 
   2  -4  17      100.64      126.60     42.07 o 
   3  -4  17       91.91       74.50     13.61 o 
   4  -4  17       41.34       28.94      7.01 o 
  -6  -3  17       46.15       46.76      5.81 o 
  -5  -3  17       17.91       20.69      3.83 o 
  -4  -3  17       16.90       14.73      2.99 o 
  -3  -3  17        8.89        9.82      4.62 o 
  -2  -3  17        1.77       -2.60      4.32 o 
  -1  -3  17        0.16        1.93      3.64 o 
   0  -3  17        0.64        0.85      3.92 o 
   1  -3  17       12.55       10.33      3.12 o 
   2  -3  17       45.93       46.78      8.94 o 
   3  -3  17      117.87      111.68     21.71 o 
   4  -3  17      121.06      169.16     12.98 o 
  -6  -2  17       25.95       38.50      8.44 o 
  -5  -2  17       11.42       14.84      4.16 o 
  -4  -2  17       28.01       41.50      9.22 o 
  -3  -2  17       18.40       27.56      7.82 o 
  -2  -2  17       24.94       28.51     13.68 o 
  -1  -2  17       51.72       43.61     13.22 o 
   0  -2  17       46.15       40.09     15.23 o 
   1  -2  17       45.14       50.92      8.33 o 
   2  -2  17       10.09        7.11      3.02 o 
   3  -2  17        0.95        2.08      2.18 o 
  -7  -1  17       25.35       17.87      4.16 o 
  -6  -1  17       70.82       77.25     13.68 o 
  -5  -1  17       79.35       80.46     14.23 o 
  -4  -1  17        7.66        7.52      2.81 o 
  -3  -1  17       37.82       37.81      6.84 o 
  -2  -1  17       37.19       33.76     14.01 o 
  -1  -1  17       55.98       45.60     12.92 o 
   0  -1  17       83.93       76.82     10.49 o 
   1  -1  17       39.12       24.99      8.27 o 
   2  -1  17       88.71      108.49      9.07 o 
   3  -1  17      182.47      224.46     10.56 o 
  -7   0  17       53.30       58.28      6.89 o 
  -6   0  17        5.64        7.44      2.47 o 
  -5   0  17        1.31        1.35      2.68 o 
  -4   0  17        7.02        1.89      2.29 o 
  -3   0  17      228.48      246.29     89.06 o 
  -2   0  17       87.54       84.92      6.67 o 
  -1   0  17        1.01        1.68      1.68 o 
   0   0  17        0.12       -1.94      1.94 o 
   1   0  17        2.59       -0.05      2.67 o 
   2   0  17       38.90       44.11      5.31 o 
   3   0  17       10.89       10.01      6.45 o 
  -7   1  17        1.06        4.47      6.52 o 
  -6   1  17       18.97       18.74      9.33 o 
  -5   1  17       17.47       20.44      3.47 o 
  -4   1  17       39.12       34.15      4.05 o 
  -3   1  17      110.06      106.19     14.32 o 
  -2   1  17       69.61       83.83     10.31 o 
  -1   1  17       61.32       60.03      8.83 o 
   0   1  17       71.06       80.41      5.69 o 
   1   1  17      109.33      130.41      8.26 o 
   2   1  17       32.66       21.53      6.52 o 
  -6   2  17       11.37        9.91      2.56 o 
  -5   2  17       60.27       56.55      5.28 o 
  -4   2  17       41.80       33.24      4.21 o 
  -3   2  17        4.39        1.43      2.39 o 
  -2   2  17        1.55        3.52      2.02 o 
  -1   2  17        0.28        5.05      2.02 o 
   0   2  17        5.28        3.25      1.66 o 
   1   2  17       22.69       26.61      4.74 o 
  -6   3  17       17.59       14.12      4.76 o 
  -5   3  17      102.72      102.56     19.64 o 
  -4   3  17      116.07      123.04     14.84 o 
  -3   3  17       16.01       14.77      3.17 o 
  -2   3  17       33.35       42.68      4.79 o 
  -1   3  17       42.66       45.24      8.31 o 
   0   3  17       65.51       60.93      9.58 o 
   1   3  17        5.62        3.12      1.64 o 
  -5   4  17        9.51        9.42      2.35 o 
  -4   4  17        2.73        2.70      2.04 o 
  -3   4  17        1.84        2.19      1.67 o 
  -2   4  17        8.52        8.51      2.49 o 
  -1   4  17       59.93       55.20      8.63 o 
  -2  -7  18       13.22       11.24      3.72 o 
  -1  -7  18       21.92       22.09      9.43 o 
   0  -7  18        0.41        5.83      3.59 o 
   1  -7  18        8.18       11.39      3.23 o 
  -3  -6  18        3.50        5.10      2.66 o 
  -2  -6  18        0.38        3.82      5.32 o 
  -1  -6  18       34.89       38.82      7.17 o 
   0  -6  18        1.10        2.12      2.13 o 
   1  -6  18        1.74        4.03      2.99 o 
   2  -6  18       58.78       61.87      7.36 o 
  -4  -5  18       22.39       24.68      5.15 o 
  -3  -5  18        1.08       -1.39      3.08 o 
  -2  -5  18        0.01       -2.78      2.78 o 
  -1  -5  18        4.28        0.26      2.71 o 
   0  -5  18        6.80        6.23      3.04 o 
   1  -5  18       83.80       80.50     15.05 o 
   2  -5  18       48.21       43.57     15.61 o 
  -5  -4  18       17.03       25.32      5.11 o 
  -4  -4  18        3.68        2.32      4.44 o 
  -3  -4  18       14.76       18.87      6.66 o 
  -2  -4  18       32.20       37.71     22.66 o 
  -1  -4  18        6.43        6.50      5.91 o 
   0  -4  18       12.94       12.41      9.25 o 
   1  -4  18       43.69       51.05     15.96 o 
   2  -4  18        3.46        3.07      2.97 o 
   3  -4  18        1.63        1.84      2.12 o 
  -5  -3  18        5.66        6.15      2.91 o 
  -4  -3  18        0.79        2.43      2.58 o 
  -3  -3  18        0.22        0.16      2.65 o 
  -2  -3  18       54.11       54.22      5.35 o 
  -1  -3  18       98.13       85.29     17.95 o 
   0  -3  18       48.78       47.32     18.59 o 
   1  -3  18       18.14       13.70      2.88 o 
   2  -3  18       55.33       48.52     11.49 o 
   3  -3  18       19.57       14.52      4.37 o 
  -6  -2  18        1.28        7.26      4.55 o 
  -5  -2  18       14.34       21.47      4.82 o 
  -4  -2  18       59.53       65.49     12.40 o 
  -3  -2  18       67.79       62.44     16.44 o 
  -2  -2  18       14.79       11.96      6.34 o 
  -1  -2  18        1.74        7.14      7.02 o 
   0  -2  18        0.02        4.34      2.17 o 
   1  -2  18       37.62       27.76      6.52 o 
   2  -2  18        3.24       -0.36      4.53 o 
  -6  -1  18       41.07       35.72      5.25 o 
  -5  -1  18       17.26       21.34      6.22 o 
  -4  -1  18       79.24       73.13     13.98 o 
  -3  -1  18       42.53       47.38      5.60 o 
  -2  -1  18       26.29       28.12     10.90 o 
  -1  -1  18       91.24       69.10     15.17 o 
   0  -1  18       64.11       38.79     13.50 o 
   1  -1  18        9.68        9.63      4.53 o 
   2  -1  18       26.17       22.80      4.27 o 
  -6   0  18        3.44        3.05      2.49 o 
  -5   0  18        3.50        4.97      2.74 o 
  -4   0  18        0.63        4.42      2.50 o 
  -3   0  18        0.50        7.35      2.10 o 
  -2   0  18        2.17        0.94      2.20 o 
  -1   0  18        4.23        5.31      2.63 o 
   0   0  18       51.91       73.73      6.32 o 
   1   0  18       57.85       87.36     12.93 o 
   2   0  18        6.63        7.60      3.21 o 
  -6   1  18       91.10       85.28      8.32 o 
  -5   1  18      142.64      140.30     13.33 o 
  -4   1  18        2.85        3.76      2.12 o 
  -3   1  18        9.95        8.04      2.11 o 
  -2   1  18       34.49       31.88      4.56 o 
  -1   1  18       23.90       18.72      3.81 o 
   0   1  18        0.78        2.92      2.09 o 
   1   1  18        2.33        4.45      1.39 o 
  -5   2  18        6.46        6.53      3.28 o 
  -4   2  18        4.17       -0.26      4.03 o 
  -3   2  18        8.52        9.32      2.11 o 
  -2   2  18      104.83      112.29      8.53 o 
  -1   2  18       81.03       74.12     12.59 o 
   0   2  18        0.01        0.56      3.25 o 
  -5   3  18        5.01        7.62      4.42 o 
  -4   3  18       60.84       61.93     13.07 o 
  -3   3  18       16.22       17.58      5.72 o 
  -2   3  18        0.02        3.39      2.16 o 
  -1   3  18        2.20        5.31      5.81 o 
  -1  -6  19       12.03        6.60      3.27 o 
   0  -6  19       34.42       32.10      4.91 o 
  -3  -5  19       18.16       17.95      4.84 o 
  -2  -5  19       34.80       36.56      5.13 o 
  -1  -5  19        4.83        1.42      3.85 o 
   0  -5  19       25.76       24.25      8.62 o 
   1  -5  19       50.51       53.89     10.86 o 
  -4  -4  19       39.89       28.64      7.82 o 
  -3  -4  19        8.53        5.46      3.06 o 
  -2  -4  19        0.36        3.00      3.15 o 
  -1  -4  19        9.20       11.34      4.41 o 
   0  -4  19        3.80        5.20      2.07 o 
   1  -4  19       14.80       21.66     10.26 o 
  -4  -3  19       28.02       31.99      5.10 o 
  -3  -3  19       18.91       16.33      3.38 o 
  -2  -3  19       71.90       70.49     11.51 o 
  -1  -3  19       86.89       73.10     22.61 o 
   0  -3  19        0.95        4.67      3.08 o 
   1  -3  19       16.80       13.89      2.87 o 
  -5  -2  19        1.15        0.68      3.62 o 
  -4  -2  19        0.19        2.19      2.41 o 
  -3  -2  19        0.39       -1.61      2.49 o 
  -2  -2  19        0.08        2.80      2.15 o 
  -1  -2  19        0.17        2.47      4.06 o 
   0  -2  19       50.53       43.97     10.21 o 
   1  -2  19       58.48       64.21     12.83 o 
  -5  -1  19        4.85        1.64      3.92 o 
  -4  -1  19       16.28       16.28      3.53 o 
  -3  -1  19       41.99       47.65     22.76 o 
  -2  -1  19        5.71        2.09      1.75 o 
  -1  -1  19        0.24        3.87      2.34 o 
   0  -1  19        2.82       -0.47      4.60 o 
   1  -1  19        9.28        7.75      4.60 o 
  -5   0  19        1.92        1.90      4.45 o 
  -4   0  19        2.12        1.94      2.07 o 
  -3   0  19       74.80       70.13      6.08 o 
  -2   0  19       42.40       47.04     11.16 o 
  -1   0  19        2.51        6.61      3.36 o 
   0   0  19        0.33        2.26      4.71 o 
  -4   1  19       25.20       23.57      6.84 o 
  -3   1  19        1.23        0.99      2.42 o 
  -2   1  19        0.18        2.42      2.99 o 
  -1   1  19        2.31        3.49      4.87 o 
  -3   2  19        3.56       -3.82      3.82 o 
  -2   2  19       22.36       24.87      4.92 o 
  -2  -3  20       28.46       28.60      4.12 o 
  -1  -3  20        5.77        3.19      2.55 o 
  -3  -2  20        3.07        3.77      3.10 o 
  -2  -2  20        0.12        7.45      3.14 o 
  -1  -2  20       12.14        9.76      3.46 o 
  -3  -1  20        1.96        0.54      2.74 o 
  -2  -1  20        5.86        1.87      2.89 o 
                                                 
